# Supplementary material for: WilsonGenAI a deep learning approach to classify pathogenic variants in Wilson Disease
Source: PLoS One. 2024 May 17;19(5):e0303787. doi: 10.1371/journal.pone.0303787 (PMC11101024; doi:10.1371/journal.pone.0303787)
Supplement: S2 Table — The classification report with the Precision, Recall and F1 scores for the TabNet model (A) and XGBoost model (B) respectively. (XLSX) [file pone.0303787.s014.xlsx]

## Sheet: S2table
	S2 Table: The classification report with the Precision, Recall and F1 scores for the TabNet model (A) and XGBoost model (B) respectively.
	A.						B.
		Precision	Recall	F1-score	Support			Precision	Recall	F1-score	Support
	Benign	0.96	0.92	0.94	24		Benign	1	0.92	0.96	39
	Pathogenic	0.98	0.99	0.98	85		Pathogenic	0.98	1	0.99	178
	Accuracy			0.97	109		Accuracy			0.99	217
	Macro avg	0.97	0.95	0.96	109		Macro avg	0.99	0.96	0.96	217
	Weighted avg	0.97	0.97	0.97	109		Weighted avg	0.99	0.99	0.99	217
