# Supplementary material for: WilsonGenAI a deep learning approach to classify pathogenic variants in Wilson Disease
Source: PLoS One. 2024 May 17;19(5):e0303787. doi: 10.1371/journal.pone.0303787 (PMC11101024; doi:10.1371/journal.pone.0303787)
Supplement: S3 Table — (XLSX) [file pone.0303787.s015.xlsx]

## Sheet: S3table
	S3 Table: Comparison of the performance of both models against 13 other models on the independent test dataset.
	Metric	Formula	TabNet	XGBoost	CADD	RENOVO	AlphaMissense	REVEL	SIFT	Polyphen2	Eigen-PC	LRT	MutationTaster	FATHMM	PROVEAN	MetaLR	MutationAssessor
	Accuracy	(TP+TN)/(TP+TN+FP+FN)	1	0.99359	0.981132	0.987179	0.75	0.902439	0.948718	0.948718	0.924528	0.886792	0.981132	0.897436	0.871795	0.923077	0.769231
	PPV	TP/(TP+FP)	1	0.983607	1	1	1	1	1	1	1	1	0.98	0.897436	1	0.921053	1
	NPV	TN/(TN+FN)	1	1	0.8	0.979592	0.307692	0.5	0.666667	0.666667	0.5	0.4	1	-	0.444444	1	0.307692
	MCC	(TP*TN – FP*FN) / √(TP+FP)(TP+FN)(TN+FP)(TN+FN)	1	0.98659	0.885253	0.973108	0.47027	0.667792	0.792825	0.792825	0.677631	0.59247	0.857321	-	0.617213	0.479857	0.478091
		Total Variants Predicted:	156	156	106	156	36	41	39	39	53	53	53	39	39	39	39
		% Missing	0	0	32	0	77	74	75	75	66	66	66	75	75	75	75
