# Supplementary material for: WilsonGenAI a deep learning approach to classify pathogenic variants in Wilson Disease
Source: PLoS One. 2024 May 17;19(5):e0303787. doi: 10.1371/journal.pone.0303787 (PMC11101024; doi:10.1371/journal.pone.0303787)
Supplement: S4 Table — A list of 977 exonic variants of uncertain significance reclassified by our models TabNet (A) and XGBoost (B). Variants highlighted in bold represent concordance between predictions from both algorithms. Table (C) describes the nucleotide and protein changes in HGVS nomenclature, and also describes each variant’s exonic function. (XLSX) [file pone.0303787.s016.xlsx]

## Sheet: S4table
	S4 Table: A list of 977 exonic variants of uncertain significance reclassified by our models TabNet (A) and XGBoost (B). Variants highlighted in bold represent concordance between predictions from both algorithms. Table (C) describes the nucleotide and protein changes in HGVS nomenclature, and also describes each variant's exonic function.
	A.				B.				C.
	Variant	Reclassification	Class Probability		Variant	Reclassification	Class Probability		Variant	HGVSDescription	ExonicFunction
	13:51934758:A:G	Benign	0.876044		13:51934758:A:G	Pathogenic	0.96779		13:51934758:A:G	ATP7B:NM_001005918:exon17:c.3775T>C:p.X1259R,ATP7B:NM_001330579:exon19:c.4144T>C:p.X1382R,ATP7B:NM_001330578:exon20:c.4162T>C:p.X1388R,ATP7B:NM_000053:exon21:c.4396T>C:p.X1466R,ATP7B:NM_001243182:exon22:c.4063T>C:p.X1355R	stoploss
	13:51934763:T:G	Pathogenic	0.541335		13:51934763:T:G	Pathogenic	0.50422		13:51934763:T:G	ATP7B:NM_001005918:exon17:c.3770A>C:p.Y1257S,ATP7B:NM_001330579:exon19:c.4139A>C:p.Y1380S,ATP7B:NM_001330578:exon20:c.4157A>C:p.Y1386S,ATP7B:NM_000053:exon21:c.4391A>C:p.Y1464S,ATP7B:NM_001243182:exon22:c.4058A>C:p.Y1353S	nonsynonymous SNV
	13:51934766:T:C	Pathogenic	0.955002		13:51934766:T:C	Pathogenic	0.89666		13:51934766:T:C	ATP7B:NM_001005918:exon17:c.3767A>G:p.Q1256R,ATP7B:NM_001330579:exon19:c.4136A>G:p.Q1379R,ATP7B:NM_001330578:exon20:c.4154A>G:p.Q1385R,ATP7B:NM_000053:exon21:c.4388A>G:p.Q1463R,ATP7B:NM_001243182:exon22:c.4055A>G:p.Q1352R	nonsynonymous SNV
	13:51934767:G:A	Pathogenic	0.998892		13:51934767:G:A	Pathogenic	0.999718		13:51934767:G:A	ATP7B:NM_001005918:exon17:c.3766C>T:p.Q1256X,ATP7B:NM_001330579:exon19:c.4135C>T:p.Q1379X,ATP7B:NM_001330578:exon20:c.4153C>T:p.Q1385X,ATP7B:NM_000053:exon21:c.4387C>T:p.Q1463X,ATP7B:NM_001243182:exon22:c.4054C>T:p.Q1352X	stopgain
	13:51934770:C:T	Pathogenic	0.996251		13:51934770:C:T	Pathogenic	0.977331		13:51934770:C:T	ATP7B:NM_001005918:exon17:c.3763G>A:p.E1255K,ATP7B:NM_001330579:exon19:c.4132G>A:p.E1378K,ATP7B:NM_001330578:exon20:c.4150G>A:p.E1384K,ATP7B:NM_000053:exon21:c.4384G>A:p.E1462K,ATP7B:NM_001243182:exon22:c.4051G>A:p.E1351K	nonsynonymous SNV
	13:51934773:C:T	Pathogenic	0.996527		13:51934773:C:T	Pathogenic	0.99579		13:51934773:C:T	ATP7B:NM_001005918:exon17:c.3760G>A:p.E1254K,ATP7B:NM_001330579:exon19:c.4129G>A:p.E1377K,ATP7B:NM_001330578:exon20:c.4147G>A:p.E1383K,ATP7B:NM_000053:exon21:c.4381G>A:p.E1461K,ATP7B:NM_001243182:exon22:c.4048G>A:p.E1350K	nonsynonymous SNV
	13:51934775:T:C	Pathogenic	0.988799		13:51934775:T:C	Pathogenic	0.932679		13:51934775:T:C	ATP7B:NM_001005918:exon17:c.3758A>G:p.D1253G,ATP7B:NM_001330579:exon19:c.4127A>G:p.D1376G,ATP7B:NM_001330578:exon20:c.4145A>G:p.D1382G,ATP7B:NM_000053:exon21:c.4379A>G:p.D1460G,ATP7B:NM_001243182:exon22:c.4046A>G:p.D1349G	nonsynonymous SNV
	13:51934791:G:C	Pathogenic	0.99782		13:51934791:G:C	Pathogenic	0.987955		13:51934791:G:C	ATP7B:NM_001005918:exon17:c.3742C>G:p.L1248V,ATP7B:NM_001330579:exon19:c.4111C>G:p.L1371V,ATP7B:NM_001330578:exon20:c.4129C>G:p.L1377V,ATP7B:NM_000053:exon21:c.4363C>G:p.L1455V,ATP7B:NM_001243182:exon22:c.4030C>G:p.L1344V	nonsynonymous SNV
	13:51934793:A:G	Pathogenic	0.983421		13:51934793:A:G	Pathogenic	0.998123		13:51934793:A:G	ATP7B:NM_001005918:exon17:c.3740T>C:p.L1247P,ATP7B:NM_001330579:exon19:c.4109T>C:p.L1370P,ATP7B:NM_001330578:exon20:c.4127T>C:p.L1376P,ATP7B:NM_000053:exon21:c.4361T>C:p.L1454P,ATP7B:NM_001243182:exon22:c.4028T>C:p.L1343P	nonsynonymous SNV
	13:51934808:C:T	Pathogenic	0.920174		13:51934808:C:T	Pathogenic	0.967021		13:51934808:C:T	ATP7B:NM_001005918:exon17:c.3725G>A:p.G1242E,ATP7B:NM_001330579:exon19:c.4094G>A:p.G1365E,ATP7B:NM_001330578:exon20:c.4112G>A:p.G1371E,ATP7B:NM_000053:exon21:c.4346G>A:p.G1449E,ATP7B:NM_001243182:exon22:c.4013G>A:p.G1338E	nonsynonymous SNV
	13:51934814:T:TC	Pathogenic	0.99894		13:51934814:T:TC	Pathogenic	0.99956		13:51934814:T:TC	ATP7B:NM_001005918:exon17:c.3718dupG:p.D1240Gfs*2,ATP7B:NM_001330579:exon19:c.4087dupG:p.D1363Gfs*2,ATP7B:NM_001330578:exon20:c.4105dupG:p.D1369Gfs*2,ATP7B:NM_000053:exon21:c.4339dupG:p.D1447Gfs*2,ATP7B:NM_001243182:exon22:c.4006dupG:p.D1336Gfs*2	frameshift insertion
	13:51934816:G:C	Benign	0.751671		13:51934816:G:C	Benign	0.931896		13:51934816:G:C	ATP7B:NM_001005918:exon17:c.3717C>G:p.D1239E,ATP7B:NM_001330579:exon19:c.4086C>G:p.D1362E,ATP7B:NM_001330578:exon20:c.4104C>G:p.D1368E,ATP7B:NM_000053:exon21:c.4338C>G:p.D1446E,ATP7B:NM_001243182:exon22:c.4005C>G:p.D1335E	nonsynonymous SNV
	13:51934817:T:TC	Pathogenic	0.99894		13:51934817:T:TC	Pathogenic	0.999678		13:51934817:T:TC	ATP7B:NM_001005918:exon17:c.3715dupG:p.D1239Gfs*3,ATP7B:NM_001330579:exon19:c.4084dupG:p.D1362Gfs*3,ATP7B:NM_001330578:exon20:c.4102dupG:p.D1368Gfs*3,ATP7B:NM_000053:exon21:c.4336dupG:p.D1446Gfs*3,ATP7B:NM_001243182:exon22:c.4003dupG:p.D1335Gfs*3	frameshift insertion
	13:51934823:G:T	Benign	0.670513		13:51934823:G:T	Benign	0.910035		13:51934823:G:T	ATP7B:NM_001005918:exon17:c.3710C>A:p.A1237E,ATP7B:NM_001330579:exon19:c.4079C>A:p.A1360E,ATP7B:NM_001330578:exon20:c.4097C>A:p.A1366E,ATP7B:NM_000053:exon21:c.4331C>A:p.A1444E,ATP7B:NM_001243182:exon22:c.3998C>A:p.A1333E	nonsynonymous SNV
	13:51934827:C:A	Benign	0.526523		13:51934827:C:A	Benign	0.873099		13:51934827:C:A	ATP7B:NM_001005918:exon17:c.3706G>T:p.A1236S,ATP7B:NM_001330579:exon19:c.4075G>T:p.A1359S,ATP7B:NM_001330578:exon20:c.4093G>T:p.A1365S,ATP7B:NM_000053:exon21:c.4327G>T:p.A1443S,ATP7B:NM_001243182:exon22:c.3994G>T:p.A1332S	nonsynonymous SNV
	13:51934828:GC:G	Pathogenic	0.998967		13:51934828:GC:G	Pathogenic	0.999678		13:51934828:GC:G	ATP7B:NM_001005918:exon17:c.3704delG:p.S1235Tfs*15,ATP7B:NM_001330579:exon19:c.4073delG:p.S1358Tfs*15,ATP7B:NM_001330578:exon20:c.4091delG:p.S1364Tfs*15,ATP7B:NM_000053:exon21:c.4325delG:p.S1442Tfs*15,ATP7B:NM_001243182:exon22:c.3992delG:p.S1331Tfs*15	frameshift deletion
	13:51934835:C:T	Pathogenic	0.892302		13:51934835:C:T	Pathogenic	0.839714		13:51934835:C:T	ATP7B:NM_001005918:exon17:c.3698G>A:p.R1233Q,ATP7B:NM_001330579:exon19:c.4067G>A:p.R1356Q,ATP7B:NM_001330578:exon20:c.4085G>A:p.R1362Q,ATP7B:NM_000053:exon21:c.4319G>A:p.R1440Q,ATP7B:NM_001243182:exon22:c.3986G>A:p.R1329Q	nonsynonymous SNV
	13:51934836:G:A	Pathogenic	0.91308		13:51934836:G:A	Pathogenic	0.79993		13:51934836:G:A	ATP7B:NM_001005918:exon17:c.3697C>T:p.R1233W,ATP7B:NM_001330579:exon19:c.4066C>T:p.R1356W,ATP7B:NM_001330578:exon20:c.4084C>T:p.R1362W,ATP7B:NM_000053:exon21:c.4318C>T:p.R1440W,ATP7B:NM_001243182:exon22:c.3985C>T:p.R1329W	nonsynonymous SNV
	13:51934838:G:A	Pathogenic	0.884457		13:51934838:G:A	Pathogenic	0.990384		13:51934838:G:A	ATP7B:NM_001005918:exon17:c.3695C>T:p.S1232F,ATP7B:NM_001330579:exon19:c.4064C>T:p.S1355F,ATP7B:NM_001330578:exon20:c.4082C>T:p.S1361F,ATP7B:NM_000053:exon21:c.4316C>T:p.S1439F,ATP7B:NM_001243182:exon22:c.3983C>T:p.S1328F	nonsynonymous SNV
	13:51934839:A:G	Pathogenic	0.564018		13:51934839:A:G	Pathogenic	0.587622		13:51934839:A:G	ATP7B:NM_001005918:exon17:c.3694T>C:p.S1232P,ATP7B:NM_001330579:exon19:c.4063T>C:p.S1355P,ATP7B:NM_001330578:exon20:c.4081T>C:p.S1361P,ATP7B:NM_000053:exon21:c.4315T>C:p.S1439P,ATP7B:NM_001243182:exon22:c.3982T>C:p.S1328P	nonsynonymous SNV
	13:51934847:T:C	Pathogenic	0.945109		13:51934847:T:C	Pathogenic	0.758904		13:51934847:T:C	ATP7B:NM_001005918:exon17:c.3686A>G:p.D1229G,ATP7B:NM_001330579:exon19:c.4055A>G:p.D1352G,ATP7B:NM_001330578:exon20:c.4073A>G:p.D1358G,ATP7B:NM_000053:exon21:c.4307A>G:p.D1436G,ATP7B:NM_001243182:exon22:c.3974A>G:p.D1325G	nonsynonymous SNV
	13:51934853:G:A	Pathogenic	0.90744		13:51934853:G:A	Benign	0.806031		13:51934853:G:A	ATP7B:NM_001005918:exon17:c.3680C>T:p.T1227M,ATP7B:NM_001330579:exon19:c.4049C>T:p.T1350M,ATP7B:NM_001330578:exon20:c.4067C>T:p.T1356M,ATP7B:NM_000053:exon21:c.4301C>T:p.T1434M,ATP7B:NM_001243182:exon22:c.3968C>T:p.T1323M	nonsynonymous SNV
	13:51934859:G:A	Pathogenic	0.996234		13:51934859:G:A	Pathogenic	0.996146		13:51934859:G:A	ATP7B:NM_001005918:exon17:c.3674C>T:p.S1225F,ATP7B:NM_001330579:exon19:c.4043C>T:p.S1348F,ATP7B:NM_001330578:exon20:c.4061C>T:p.S1354F,ATP7B:NM_000053:exon21:c.4295C>T:p.S1432F,ATP7B:NM_001243182:exon22:c.3962C>T:p.S1321F	nonsynonymous SNV
	13:51934862:G:T	Pathogenic	0.983678		13:51934862:G:T	Pathogenic	0.95445		13:51934862:G:T	ATP7B:NM_001005918:exon17:c.3671C>A:p.S1224Y,ATP7B:NM_001330579:exon19:c.4040C>A:p.S1347Y,ATP7B:NM_001330578:exon20:c.4058C>A:p.S1353Y,ATP7B:NM_000053:exon21:c.4292C>A:p.S1431Y,ATP7B:NM_001243182:exon22:c.3959C>A:p.S1320Y	nonsynonymous SNV
	13:51934866:G:T	Pathogenic	0.84186		13:51934866:G:T	Benign	0.57517		13:51934866:G:T	ATP7B:NM_001005918:exon17:c.3667C>A:p.L1223M,ATP7B:NM_001330579:exon19:c.4036C>A:p.L1346M,ATP7B:NM_001330578:exon20:c.4054C>A:p.L1352M,ATP7B:NM_000053:exon21:c.4288C>A:p.L1430M,ATP7B:NM_001243182:exon22:c.3955C>A:p.L1319M	nonsynonymous SNV
	13:51934868:G:A	Pathogenic	0.999224		13:51934868:G:A	Pathogenic	0.998905		13:51934868:G:A	ATP7B:NM_001005918:exon17:c.3665C>T:p.S1222L,ATP7B:NM_001330579:exon19:c.4034C>T:p.S1345L,ATP7B:NM_001330578:exon20:c.4052C>T:p.S1351L,ATP7B:NM_000053:exon21:c.4286C>T:p.S1429L,ATP7B:NM_001243182:exon22:c.3953C>T:p.S1318L	nonsynonymous SNV
	13:51934877:C:A	Pathogenic	0.991993		13:51934877:C:A	Pathogenic	0.998999		13:51934877:C:A	ATP7B:NM_001005918:exon17:c.3656G>T:p.S1219I,ATP7B:NM_001330579:exon19:c.4025G>T:p.S1342I,ATP7B:NM_001330578:exon20:c.4043G>T:p.S1348I,ATP7B:NM_000053:exon21:c.4277G>T:p.S1426I,ATP7B:NM_001243182:exon22:c.3944G>T:p.S1315I	nonsynonymous SNV
	13:51934880:A:G	Pathogenic	0.879368		13:51934880:A:G	Pathogenic	0.587622		13:51934880:A:G	ATP7B:NM_001005918:exon17:c.3653T>C:p.V1218A,ATP7B:NM_001330579:exon19:c.4022T>C:p.V1341A,ATP7B:NM_001330578:exon20:c.4040T>C:p.V1347A,ATP7B:NM_000053:exon21:c.4274T>C:p.V1425A,ATP7B:NM_001243182:exon22:c.3941T>C:p.V1314A	nonsynonymous SNV
	13:51934883:T:C	Pathogenic	0.83003		13:51934883:T:C	Benign	0.790074		13:51934883:T:C	ATP7B:NM_001005918:exon17:c.3650A>G:p.Y1217C,ATP7B:NM_001330579:exon19:c.4019A>G:p.Y1340C,ATP7B:NM_001330578:exon20:c.4037A>G:p.Y1346C,ATP7B:NM_000053:exon21:c.4271A>G:p.Y1424C,ATP7B:NM_001243182:exon22:c.3938A>G:p.Y1313C	nonsynonymous SNV
	13:51934886:C:T	Pathogenic	0.986921		13:51934886:C:T	Pathogenic	0.971268		13:51934886:C:T	ATP7B:NM_001005918:exon17:c.3647G>A:p.S1216N,ATP7B:NM_001330579:exon19:c.4016G>A:p.S1339N,ATP7B:NM_001330578:exon20:c.4034G>A:p.S1345N,ATP7B:NM_000053:exon21:c.4268G>A:p.S1423N,ATP7B:NM_001243182:exon22:c.3935G>A:p.S1312N	nonsynonymous SNV
	13:51934890:C:A	Pathogenic	0.828199		13:51934890:C:A	Pathogenic	0.986265		13:51934890:C:A	ATP7B:NM_001005918:exon17:c.3643G>T:p.V1215F,ATP7B:NM_001330579:exon19:c.4012G>T:p.V1338F,ATP7B:NM_001330578:exon20:c.4030G>T:p.V1344F,ATP7B:NM_000053:exon21:c.4264G>T:p.V1422F,ATP7B:NM_001243182:exon22:c.3931G>T:p.V1311F	nonsynonymous SNV
	13:51934903:T:C	Benign	0.997644		13:51934903:T:C	Benign	0.993566		13:51934903:T:C	ATP7B:NM_001005918:exon17:c.3630A>G:p.T1210T,ATP7B:NM_001330579:exon19:c.3999A>G:p.T1333T,ATP7B:NM_001330578:exon20:c.4017A>G:p.T1339T,ATP7B:NM_000053:exon21:c.4251A>G:p.T1417T,ATP7B:NM_001243182:exon22:c.3918A>G:p.T1306T	synonymous SNV
	13:51934914:G:A	Pathogenic	0.901685		13:51934914:G:A	Pathogenic	0.833565		13:51934914:G:A	ATP7B:NM_001005918:exon17:c.3619C>T:p.P1207S,ATP7B:NM_001330579:exon19:c.3988C>T:p.P1330S,ATP7B:NM_001330578:exon20:c.4006C>T:p.P1336S,ATP7B:NM_000053:exon21:c.4240C>T:p.P1414S,ATP7B:NM_001243182:exon22:c.3907C>T:p.P1303S	nonsynonymous SNV
	13:51934920:C:T	Pathogenic	0.897983		13:51934920:C:T	Pathogenic	0.867407		13:51934920:C:T	ATP7B:NM_001005918:exon17:c.3613G>A:p.D1205N,ATP7B:NM_001330579:exon19:c.3982G>A:p.D1328N,ATP7B:NM_001330578:exon20:c.4000G>A:p.D1334N,ATP7B:NM_000053:exon21:c.4234G>A:p.D1412N,ATP7B:NM_001243182:exon22:c.3901G>A:p.D1301N	nonsynonymous SNV
	13:51934922:C:T	Pathogenic	0.887255		13:51934922:C:T	Pathogenic	0.960276		13:51934922:C:T	ATP7B:NM_001005918:exon17:c.3611G>A:p.R1204Q,ATP7B:NM_001330579:exon19:c.3980G>A:p.R1327Q,ATP7B:NM_001330578:exon20:c.3998G>A:p.R1333Q,ATP7B:NM_000053:exon21:c.4232G>A:p.R1411Q,ATP7B:NM_001243182:exon22:c.3899G>A:p.R1300Q	nonsynonymous SNV
	13:51934923:G:A	Pathogenic	0.570789		13:51934923:G:A	Benign	0.794513		13:51934923:G:A	ATP7B:NM_001005918:exon17:c.3610C>T:p.R1204W,ATP7B:NM_001330579:exon19:c.3979C>T:p.R1327W,ATP7B:NM_001330578:exon20:c.3997C>T:p.R1333W,ATP7B:NM_000053:exon21:c.4231C>T:p.R1411W,ATP7B:NM_001243182:exon22:c.3898C>T:p.R1300W	nonsynonymous SNV
	13:51934927:C:A	Benign	0.535436		13:51934927:C:A	Pathogenic	0.650159		13:51934927:C:A	ATP7B:NM_001005918:exon17:c.3606G>T:p.R1202S,ATP7B:NM_001330579:exon19:c.3975G>T:p.R1325S,ATP7B:NM_001330578:exon20:c.3993G>T:p.R1331S,ATP7B:NM_000053:exon21:c.4227G>T:p.R1409S,ATP7B:NM_001243182:exon22:c.3894G>T:p.R1298S	nonsynonymous SNV
	13:51934932:C:T	Pathogenic	0.974307		13:51934932:C:T	Pathogenic	0.97356		13:51934932:C:T	ATP7B:NM_001005918:exon17:c.3601G>A:p.D1201N,ATP7B:NM_001330579:exon19:c.3970G>A:p.D1324N,ATP7B:NM_001330578:exon20:c.3988G>A:p.D1330N,ATP7B:NM_000053:exon21:c.4222G>A:p.D1408N,ATP7B:NM_001243182:exon22:c.3889G>A:p.D1297N	nonsynonymous SNV
	13:51934939:G:A	Benign	0.997708		13:51934939:G:A	Benign	0.989316		13:51934939:G:A	ATP7B:NM_001005918:exon17:c.3594C>T:p.G1198G,ATP7B:NM_001330579:exon19:c.3963C>T:p.G1321G,ATP7B:NM_001330578:exon20:c.3981C>T:p.G1327G,ATP7B:NM_000053:exon21:c.4215C>T:p.G1405G,ATP7B:NM_001243182:exon22:c.3882C>T:p.G1294G	synonymous SNV
	13:51934941:C:T	Pathogenic	0.998028		13:51934941:C:T	Pathogenic	0.995632		13:51934941:C:T	ATP7B:NM_001005918:exon17:c.3592G>A:p.G1198S,ATP7B:NM_001330579:exon19:c.3961G>A:p.G1321S,ATP7B:NM_001330578:exon20:c.3979G>A:p.G1327S,ATP7B:NM_000053:exon21:c.4213G>A:p.G1405S,ATP7B:NM_001243182:exon22:c.3880G>A:p.G1294S	nonsynonymous SNV
	13:51934953:T:C	Pathogenic	0.991454		13:51934953:T:C	Pathogenic	0.998999		13:51934953:T:C	ATP7B:NM_001005918:exon17:c.3580A>G:p.S1194G,ATP7B:NM_001330579:exon19:c.3949A>G:p.S1317G,ATP7B:NM_001330578:exon20:c.3967A>G:p.S1323G,ATP7B:NM_000053:exon21:c.4201A>G:p.S1401G,ATP7B:NM_001243182:exon22:c.3868A>G:p.S1290G	nonsynonymous SNV
	13:51934958:T:C	Pathogenic	0.986523		13:51934958:T:C	Pathogenic	0.997693		13:51934958:T:C	ATP7B:NM_001005918:exon17:c.3575A>G:p.Q1192R,ATP7B:NM_001330579:exon19:c.3944A>G:p.Q1315R,ATP7B:NM_001330578:exon20:c.3962A>G:p.Q1321R,ATP7B:NM_000053:exon21:c.4196A>G:p.Q1399R,ATP7B:NM_001243182:exon22:c.3863A>G:p.Q1288R	nonsynonymous SNV
	13:51934962:A:T	Pathogenic	0.986356		13:51934962:A:T	Pathogenic	0.99617		13:51934962:A:T	ATP7B:NM_001005918:exon17:c.3571T>A:p.S1191T,ATP7B:NM_001330579:exon19:c.3940T>A:p.S1314T,ATP7B:NM_001330578:exon20:c.3958T>A:p.S1320T,ATP7B:NM_000053:exon21:c.4192T>A:p.S1398T,ATP7B:NM_001243182:exon22:c.3859T>A:p.S1287T	nonsynonymous SNV
	13:51934967:G:A	Pathogenic	0.9437		13:51934967:G:A	Pathogenic	0.529835		13:51934967:G:A	ATP7B:NM_001005918:exon17:c.3566C>T:p.T1189M,ATP7B:NM_001330579:exon19:c.3935C>T:p.T1312M,ATP7B:NM_001330578:exon20:c.3953C>T:p.T1318M,ATP7B:NM_000053:exon21:c.4187C>T:p.T1396M,ATP7B:NM_001243182:exon22:c.3854C>T:p.T1285M	nonsynonymous SNV
	13:51934967:G:C	Pathogenic	0.74403		13:51934967:G:C	Pathogenic	0.561177		13:51934967:G:C	ATP7B:NM_001005918:exon17:c.3566C>G:p.T1189R,ATP7B:NM_001330579:exon19:c.3935C>G:p.T1312R,ATP7B:NM_001330578:exon20:c.3953C>G:p.T1318R,ATP7B:NM_000053:exon21:c.4187C>G:p.T1396R,ATP7B:NM_001243182:exon22:c.3854C>G:p.T1285R	nonsynonymous SNV
	13:51934969:C:G	Benign	0.997641		13:51934969:C:G	Benign	0.9818		13:51934969:C:G	ATP7B:NM_001005918:exon17:c.3564G>C:p.L1188L,ATP7B:NM_001330579:exon19:c.3933G>C:p.L1311L,ATP7B:NM_001330578:exon20:c.3951G>C:p.L1317L,ATP7B:NM_000053:exon21:c.4185G>C:p.L1395L,ATP7B:NM_001243182:exon22:c.3852G>C:p.L1284L	synonymous SNV
	13:51934973:G:A	Pathogenic	0.98798		13:51934973:G:A	Pathogenic	0.935138		13:51934973:G:A	ATP7B:NM_001005918:exon17:c.3560C>T:p.P1187L,ATP7B:NM_001330579:exon19:c.3929C>T:p.P1310L,ATP7B:NM_001330578:exon20:c.3947C>T:p.P1316L,ATP7B:NM_000053:exon21:c.4181C>T:p.P1394L,ATP7B:NM_001243182:exon22:c.3848C>T:p.P1283L	nonsynonymous SNV
	13:51934979:A:G	Pathogenic	0.935788		13:51934979:A:G	Benign	0.637958		13:51934979:A:G	ATP7B:NM_001005918:exon17:c.3554T>C:p.M1185T,ATP7B:NM_001330579:exon19:c.3923T>C:p.M1308T,ATP7B:NM_001330578:exon20:c.3941T>C:p.M1314T,ATP7B:NM_000053:exon21:c.4175T>C:p.M1392T,ATP7B:NM_001243182:exon22:c.3842T>C:p.M1281T	nonsynonymous SNV
	13:51934988:T:C	Pathogenic	0.884105		13:51934988:T:C	Pathogenic	0.524546		13:51934988:T:C	ATP7B:NM_001005918:exon17:c.3545A>G:p.H1182R,ATP7B:NM_001330579:exon19:c.3914A>G:p.H1305R,ATP7B:NM_001330578:exon20:c.3932A>G:p.H1311R,ATP7B:NM_000053:exon21:c.4166A>G:p.H1389R,ATP7B:NM_001243182:exon22:c.3833A>G:p.H1278R	nonsynonymous SNV
	13:51934991:G:A	Pathogenic	0.96391		13:51934991:G:A	Pathogenic	0.55172		13:51934991:G:A	ATP7B:NM_001005918:exon17:c.3542C>T:p.A1181V,ATP7B:NM_001330579:exon19:c.3911C>T:p.A1304V,ATP7B:NM_001330578:exon20:c.3929C>T:p.A1310V,ATP7B:NM_000053:exon21:c.4163C>T:p.A1388V,ATP7B:NM_001243182:exon22:c.3830C>T:p.A1277V	nonsynonymous SNV
	13:51935009:T:C	Pathogenic	0.984632		13:51935009:T:C	Pathogenic	0.997615		13:51935009:T:C	ATP7B:NM_001005918:exon17:c.3524A>G:p.E1175G,ATP7B:NM_001330579:exon19:c.3893A>G:p.E1298G,ATP7B:NM_001330578:exon20:c.3911A>G:p.E1304G,ATP7B:NM_000053:exon21:c.4145A>G:p.E1382G,ATP7B:NM_001243182:exon22:c.3812A>G:p.E1271G	nonsynonymous SNV
	13:51935010:C:A	Pathogenic	0.998906		13:51935010:C:A	Pathogenic	0.999718		13:51935010:C:A	ATP7B:NM_001005918:exon17:c.3523G>T:p.E1175X,ATP7B:NM_001330579:exon19:c.3892G>T:p.E1298X,ATP7B:NM_001330578:exon20:c.3910G>T:p.E1304X,ATP7B:NM_000053:exon21:c.4144G>T:p.E1382X,ATP7B:NM_001243182:exon22:c.3811G>T:p.E1271X	stopgain
	13:51935019:G:A	Pathogenic	0.998108		13:51935019:G:A	Pathogenic	0.981586		13:51935019:G:A	ATP7B:NM_001005918:exon17:c.3514C>T:p.P1172S,ATP7B:NM_001330579:exon19:c.3883C>T:p.P1295S,ATP7B:NM_001330578:exon20:c.3901C>T:p.P1301S,ATP7B:NM_000053:exon21:c.4135C>T:p.P1379S,ATP7B:NM_001243182:exon22:c.3802C>T:p.P1268S	nonsynonymous SNV
	13:51935027:T:G	Pathogenic	0.997154		13:51935027:T:G	Pathogenic	0.998446		13:51935027:T:G	ATP7B:NM_001005918:exon17:c.3506A>C:p.Y1169S,ATP7B:NM_001330579:exon19:c.3875A>C:p.Y1292S,ATP7B:NM_001330578:exon20:c.3893A>C:p.Y1298S,ATP7B:NM_000053:exon21:c.4127A>C:p.Y1376S,ATP7B:NM_001243182:exon22:c.3794A>C:p.Y1265S	nonsynonymous SNV
	13:51935593:C:G	Pathogenic	0.995924		13:51935593:C:G	Pathogenic	0.984685		13:51935593:C:G	ATP7B:NM_001005918:exon16:c.3503G>C:p.C1168S,ATP7B:NM_001330579:exon18:c.3872G>C:p.C1291S,ATP7B:NM_001330578:exon19:c.3890G>C:p.C1297S,ATP7B:NM_000053:exon20:c.4124G>C:p.C1375S,ATP7B:NM_001243182:exon21:c.3791G>C:p.C1264S	nonsynonymous SNV
	13:51935599:A:G	Pathogenic	0.998608		13:51935599:A:G	Pathogenic	0.999705		13:51935599:A:G	ATP7B:NM_001005918:exon16:c.3497T>C:p.L1166P,ATP7B:NM_001330579:exon18:c.3866T>C:p.L1289P,ATP7B:NM_001330578:exon19:c.3884T>C:p.L1295P,ATP7B:NM_000053:exon20:c.4118T>C:p.L1373P,ATP7B:NM_001243182:exon21:c.3785T>C:p.L1262P	nonsynonymous SNV
	13:51935600:G:A	Pathogenic	0.962569		13:51935600:G:A	Pathogenic	0.999607		13:51935600:G:A	ATP7B:NM_001005918:exon16:c.3496C>T:p.L1166F,ATP7B:NM_001330579:exon18:c.3865C>T:p.L1289F,ATP7B:NM_001330578:exon19:c.3883C>T:p.L1295F,ATP7B:NM_000053:exon20:c.4117C>T:p.L1373F,ATP7B:NM_001243182:exon21:c.3784C>T:p.L1262F	nonsynonymous SNV
	13:51935603:G:C	Pathogenic	0.996131		13:51935603:G:C	Pathogenic	0.995014		13:51935603:G:C	ATP7B:NM_001005918:exon16:c.3493C>G:p.Q1165E,ATP7B:NM_001330579:exon18:c.3862C>G:p.Q1288E,ATP7B:NM_001330578:exon19:c.3880C>G:p.Q1294E,ATP7B:NM_000053:exon20:c.4114C>G:p.Q1372E,ATP7B:NM_001243182:exon21:c.3781C>G:p.Q1261E	nonsynonymous SNV
	13:51935605:A:C	Pathogenic	0.998297		13:51935605:A:C	Pathogenic	0.999705		13:51935605:A:C	ATP7B:NM_001005918:exon16:c.3491T>G:p.L1164R,ATP7B:NM_001330579:exon18:c.3860T>G:p.L1287R,ATP7B:NM_001330578:exon19:c.3878T>G:p.L1293R,ATP7B:NM_000053:exon20:c.4112T>G:p.L1371R,ATP7B:NM_001243182:exon21:c.3779T>G:p.L1260R	nonsynonymous SNV
	13:51935606:G:C	Pathogenic	0.956658		13:51935606:G:C	Pathogenic	0.999607		13:51935606:G:C	ATP7B:NM_001005918:exon16:c.3490C>G:p.L1164V,ATP7B:NM_001330579:exon18:c.3859C>G:p.L1287V,ATP7B:NM_001330578:exon19:c.3877C>G:p.L1293V,ATP7B:NM_000053:exon20:c.4111C>G:p.L1371V,ATP7B:NM_001243182:exon21:c.3778C>G:p.L1260V	nonsynonymous SNV
	13:51935611:G:A	Pathogenic	0.999719		13:51935611:G:A	Pathogenic	0.999705		13:51935611:G:A	ATP7B:NM_001005918:exon16:c.3485C>T:p.S1162L,ATP7B:NM_001330579:exon18:c.3854C>T:p.S1285L,ATP7B:NM_001330578:exon19:c.3872C>T:p.S1291L,ATP7B:NM_000053:exon20:c.4106C>T:p.S1369L,ATP7B:NM_001243182:exon21:c.3773C>T:p.S1258L	nonsynonymous SNV
	13:51935614:A:G	Pathogenic	0.997243		13:51935614:A:G	Pathogenic	0.999525		13:51935614:A:G	ATP7B:NM_001005918:exon16:c.3482T>C:p.L1161P,ATP7B:NM_001330579:exon18:c.3851T>C:p.L1284P,ATP7B:NM_001330578:exon19:c.3869T>C:p.L1290P,ATP7B:NM_000053:exon20:c.4103T>C:p.L1368P,ATP7B:NM_001243182:exon21:c.3770T>C:p.L1257P	nonsynonymous SNV
	13:51935615:G:C	Pathogenic	0.993204		13:51935615:G:C	Pathogenic	0.998782		13:51935615:G:C	ATP7B:NM_001005918:exon16:c.3481C>G:p.L1161V,ATP7B:NM_001330579:exon18:c.3850C>G:p.L1284V,ATP7B:NM_001330578:exon19:c.3868C>G:p.L1290V,ATP7B:NM_000053:exon20:c.4102C>G:p.L1368V,ATP7B:NM_001243182:exon21:c.3769C>G:p.L1257V	nonsynonymous SNV
	13:51935620:A:G	Pathogenic	0.996363		13:51935620:A:G	Pathogenic	0.999705		13:51935620:A:G	ATP7B:NM_001005918:exon16:c.3476T>C:p.V1159A,ATP7B:NM_001330579:exon18:c.3845T>C:p.V1282A,ATP7B:NM_001330578:exon19:c.3863T>C:p.V1288A,ATP7B:NM_000053:exon20:c.4097T>C:p.V1366A,ATP7B:NM_001243182:exon21:c.3764T>C:p.V1255A	nonsynonymous SNV
	13:51935627:C:G	Pathogenic	0.996071		13:51935627:C:G	Pathogenic	0.99947		13:51935627:C:G	ATP7B:NM_001005918:exon16:c.3469G>C:p.V1157L,ATP7B:NM_001330579:exon18:c.3838G>C:p.V1280L,ATP7B:NM_001330578:exon19:c.3856G>C:p.V1286L,ATP7B:NM_000053:exon20:c.4090G>C:p.V1364L,ATP7B:NM_001243182:exon21:c.3757G>C:p.V1253L	nonsynonymous SNV
	13:51935629:G:C	Pathogenic	0.996433		13:51935629:G:C	Pathogenic	0.999136		13:51935629:G:C	ATP7B:NM_001005918:exon16:c.3467C>G:p.S1156C,ATP7B:NM_001330579:exon18:c.3836C>G:p.S1279C,ATP7B:NM_001330578:exon19:c.3854C>G:p.S1285C,ATP7B:NM_000053:exon20:c.4088C>G:p.S1363C,ATP7B:NM_001243182:exon21:c.3755C>G:p.S1252C	nonsynonymous SNV
	13:51935629:G:A	Pathogenic	0.998211		13:51935629:G:A	Pathogenic	0.999705		13:51935629:G:A	ATP7B:NM_001005918:exon16:c.3467C>T:p.S1156F,ATP7B:NM_001330579:exon18:c.3836C>T:p.S1279F,ATP7B:NM_001330578:exon19:c.3854C>T:p.S1285F,ATP7B:NM_000053:exon20:c.4088C>T:p.S1363F,ATP7B:NM_001243182:exon21:c.3755C>T:p.S1252F	nonsynonymous SNV
	13:51935629:G:T	Pathogenic	0.99665		13:51935629:G:T	Pathogenic	0.999705		13:51935629:G:T	ATP7B:NM_001005918:exon16:c.3467C>A:p.S1156Y,ATP7B:NM_001330579:exon18:c.3836C>A:p.S1279Y,ATP7B:NM_001330578:exon19:c.3854C>A:p.S1285Y,ATP7B:NM_000053:exon20:c.4088C>A:p.S1363Y,ATP7B:NM_001243182:exon21:c.3755C>A:p.S1252Y	nonsynonymous SNV
	13:51935633:A:C	Pathogenic	0.982192		13:51935633:A:C	Pathogenic	0.999607		13:51935633:A:C	ATP7B:NM_001005918:exon16:c.3463T>G:p.S1155A,ATP7B:NM_001330579:exon18:c.3832T>G:p.S1278A,ATP7B:NM_001330578:exon19:c.3850T>G:p.S1284A,ATP7B:NM_000053:exon20:c.4084T>G:p.S1362A,ATP7B:NM_001243182:exon21:c.3751T>G:p.S1251A	nonsynonymous SNV
	13:51935635:G:A	Pathogenic	0.995472		13:51935635:G:A	Pathogenic	0.999145		13:51935635:G:A	ATP7B:NM_001005918:exon16:c.3461C>T:p.A1154V,ATP7B:NM_001330579:exon18:c.3830C>T:p.A1277V,ATP7B:NM_001330578:exon19:c.3848C>T:p.A1283V,ATP7B:NM_000053:exon20:c.4082C>T:p.A1361V,ATP7B:NM_001243182:exon21:c.3749C>T:p.A1250V	nonsynonymous SNV
	13:51935640:C:A	Pathogenic	0.997959		13:51935640:C:A	Pathogenic	0.999705		13:51935640:C:A	ATP7B:NM_001005918:exon16:c.3456G>T:p.M1152I,ATP7B:NM_001330579:exon18:c.3825G>T:p.M1275I,ATP7B:NM_001330578:exon19:c.3843G>T:p.M1281I,ATP7B:NM_000053:exon20:c.4077G>T:p.M1359I,ATP7B:NM_001243182:exon21:c.3744G>T:p.M1248I	nonsynonymous SNV
	13:51935640:C:G	Pathogenic	0.997902		13:51935640:C:G	Pathogenic	0.999705		13:51935640:C:G	ATP7B:NM_001005918:exon16:c.3456G>C:p.M1152I,ATP7B:NM_001330579:exon18:c.3825G>C:p.M1275I,ATP7B:NM_001330578:exon19:c.3843G>C:p.M1281I,ATP7B:NM_000053:exon20:c.4077G>C:p.M1359I,ATP7B:NM_001243182:exon21:c.3744G>C:p.M1248I	nonsynonymous SNV
	13:51935642:T:C	Pathogenic	0.993225		13:51935642:T:C	Pathogenic	0.999598		13:51935642:T:C	ATP7B:NM_001005918:exon16:c.3454A>G:p.M1152V,ATP7B:NM_001330579:exon18:c.3823A>G:p.M1275V,ATP7B:NM_001330578:exon19:c.3841A>G:p.M1281V,ATP7B:NM_000053:exon20:c.4075A>G:p.M1359V,ATP7B:NM_001243182:exon21:c.3742A>G:p.M1248V	nonsynonymous SNV
	13:51935645:C:T	Pathogenic	0.997651		13:51935645:C:T	Pathogenic	0.999705		13:51935645:C:T	ATP7B:NM_001005918:exon16:c.3451G>A:p.A1151T,ATP7B:NM_001330579:exon18:c.3820G>A:p.A1274T,ATP7B:NM_001330578:exon19:c.3838G>A:p.A1280T,ATP7B:NM_000053:exon20:c.4072G>A:p.A1358T,ATP7B:NM_001243182:exon21:c.3739G>A:p.A1247T	nonsynonymous SNV
	13:51935645:C:A	Pathogenic	0.996741		13:51935645:C:A	Pathogenic	0.999705		13:51935645:C:A	ATP7B:NM_001005918:exon16:c.3451G>T:p.A1151S,ATP7B:NM_001330579:exon18:c.3820G>T:p.A1274S,ATP7B:NM_001330578:exon19:c.3838G>T:p.A1280S,ATP7B:NM_000053:exon20:c.4072G>T:p.A1358S,ATP7B:NM_001243182:exon21:c.3739G>T:p.A1247S	nonsynonymous SNV
	13:51935647:G:A	Pathogenic	0.98022		13:51935647:G:A	Pathogenic	0.998448		13:51935647:G:A	ATP7B:NM_001005918:exon16:c.3449C>T:p.A1150V,ATP7B:NM_001330579:exon18:c.3818C>T:p.A1273V,ATP7B:NM_001330578:exon19:c.3836C>T:p.A1279V,ATP7B:NM_000053:exon20:c.4070C>T:p.A1357V,ATP7B:NM_001243182:exon21:c.3737C>T:p.A1246V	nonsynonymous SNV
	13:51935648:C:T	Pathogenic	0.997169		13:51935648:C:T	Pathogenic	0.999705		13:51935648:C:T	ATP7B:NM_001005918:exon16:c.3448G>A:p.A1150T,ATP7B:NM_001330579:exon18:c.3817G>A:p.A1273T,ATP7B:NM_001330578:exon19:c.3835G>A:p.A1279T,ATP7B:NM_000053:exon20:c.4069G>A:p.A1357T,ATP7B:NM_001243182:exon21:c.3736G>A:p.A1246T	nonsynonymous SNV
	13:51935651:A:G	Pathogenic	0.997159		13:51935651:A:G	Pathogenic	0.999705		13:51935651:A:G	ATP7B:NM_001005918:exon16:c.3445T>C:p.S1149P,ATP7B:NM_001330579:exon18:c.3814T>C:p.S1272P,ATP7B:NM_001330578:exon19:c.3832T>C:p.S1278P,ATP7B:NM_000053:exon20:c.4066T>C:p.S1356P,ATP7B:NM_001243182:exon21:c.3733T>C:p.S1245P	nonsynonymous SNV
	13:51935653:C:T	Pathogenic	0.998213		13:51935653:C:T	Pathogenic	0.999705		13:51935653:C:T	ATP7B:NM_001005918:exon16:c.3443G>A:p.G1148D,ATP7B:NM_001330579:exon18:c.3812G>A:p.G1271D,ATP7B:NM_001330578:exon19:c.3830G>A:p.G1277D,ATP7B:NM_000053:exon20:c.4064G>A:p.G1355D,ATP7B:NM_001243182:exon21:c.3731G>A:p.G1244D	nonsynonymous SNV
	13:51935653:C:A	Pathogenic	0.998361		13:51935653:C:A	Pathogenic	0.99947		13:51935653:C:A	ATP7B:NM_001005918:exon16:c.3443G>T:p.G1148V,ATP7B:NM_001330579:exon18:c.3812G>T:p.G1271V,ATP7B:NM_001330578:exon19:c.3830G>T:p.G1277V,ATP7B:NM_000053:exon20:c.4064G>T:p.G1355V,ATP7B:NM_001243182:exon21:c.3731G>T:p.G1244V	nonsynonymous SNV
	13:51935654:C:A	Pathogenic	0.999143		13:51935654:C:A	Pathogenic	0.999705		13:51935654:C:A	ATP7B:NM_001005918:exon16:c.3442G>T:p.G1148C,ATP7B:NM_001330579:exon18:c.3811G>T:p.G1271C,ATP7B:NM_001330578:exon19:c.3829G>T:p.G1277C,ATP7B:NM_000053:exon20:c.4063G>T:p.G1355C,ATP7B:NM_001243182:exon21:c.3730G>T:p.G1244C	nonsynonymous SNV
	13:51935654:C:T	Pathogenic	0.996413		13:51935654:C:T	Pathogenic	0.999145		13:51935654:C:T	ATP7B:NM_001005918:exon16:c.3442G>A:p.G1148S,ATP7B:NM_001330579:exon18:c.3811G>A:p.G1271S,ATP7B:NM_001330578:exon19:c.3829G>A:p.G1277S,ATP7B:NM_000053:exon20:c.4063G>A:p.G1355S,ATP7B:NM_001243182:exon21:c.3730G>A:p.G1244S	nonsynonymous SNV
	13:51935660:A:G	Pathogenic	0.999494		13:51935660:A:G	Pathogenic	0.999705		13:51935660:A:G	ATP7B:NM_001005918:exon16:c.3436T>C:p.W1146R,ATP7B:NM_001330579:exon18:c.3805T>C:p.W1269R,ATP7B:NM_001330578:exon19:c.3823T>C:p.W1275R,ATP7B:NM_000053:exon20:c.4057T>C:p.W1353R,ATP7B:NM_001243182:exon21:c.3724T>C:p.W1242R	nonsynonymous SNV
	13:51935660:A:T	Pathogenic	0.999494		13:51935660:A:T	Pathogenic	0.999705		13:51935660:A:T	ATP7B:NM_001005918:exon16:c.3436T>A:p.W1146R,ATP7B:NM_001330579:exon18:c.3805T>A:p.W1269R,ATP7B:NM_001330578:exon19:c.3823T>A:p.W1275R,ATP7B:NM_000053:exon20:c.4057T>A:p.W1353R,ATP7B:NM_001243182:exon21:c.3724T>A:p.W1242R	nonsynonymous SNV
	13:51935662:G:A	Pathogenic	0.999711		13:51935662:G:A	Pathogenic	0.999705		13:51935662:G:A	ATP7B:NM_001005918:exon16:c.3434C>T:p.P1145L,ATP7B:NM_001330579:exon18:c.3803C>T:p.P1268L,ATP7B:NM_001330578:exon19:c.3821C>T:p.P1274L,ATP7B:NM_000053:exon20:c.4055C>T:p.P1352L,ATP7B:NM_001243182:exon21:c.3722C>T:p.P1241L	nonsynonymous SNV
	13:51935662:G:C	Pathogenic	0.999655		13:51935662:G:C	Pathogenic	0.999705		13:51935662:G:C	ATP7B:NM_001005918:exon16:c.3434C>G:p.P1145R,ATP7B:NM_001330579:exon18:c.3803C>G:p.P1268R,ATP7B:NM_001330578:exon19:c.3821C>G:p.P1274R,ATP7B:NM_000053:exon20:c.4055C>G:p.P1352R,ATP7B:NM_001243182:exon21:c.3722C>G:p.P1241R	nonsynonymous SNV
	13:51935663:G:A	Pathogenic	0.999417		13:51935663:G:A	Pathogenic	0.999705		13:51935663:G:A	ATP7B:NM_001005918:exon16:c.3433C>T:p.P1145S,ATP7B:NM_001330579:exon18:c.3802C>T:p.P1268S,ATP7B:NM_001330578:exon19:c.3820C>T:p.P1274S,ATP7B:NM_000053:exon20:c.4054C>T:p.P1352S,ATP7B:NM_001243182:exon21:c.3721C>T:p.P1241S	nonsynonymous SNV
	13:51935672:C:G	Pathogenic	0.980325		13:51935672:C:G	Pathogenic	0.995067		13:51935672:C:G	ATP7B:NM_001005918:exon16:c.3424G>C:p.V1142L,ATP7B:NM_001330579:exon18:c.3793G>C:p.V1265L,ATP7B:NM_001330578:exon19:c.3811G>C:p.V1271L,ATP7B:NM_000053:exon20:c.4045G>C:p.V1349L,ATP7B:NM_001243182:exon21:c.3712G>C:p.V1238L	nonsynonymous SNV
	13:51935678:C:T	Pathogenic	0.995487		13:51935678:C:T	Pathogenic	0.999136		13:51935678:C:T	ATP7B:NM_001005918:exon16:c.3418G>A:p.G1140S,ATP7B:NM_001330579:exon18:c.3787G>A:p.G1263S,ATP7B:NM_001330578:exon19:c.3805G>A:p.G1269S,ATP7B:NM_000053:exon20:c.4039G>A:p.G1347S,ATP7B:NM_001243182:exon21:c.3706G>A:p.G1236S	nonsynonymous SNV
	13:51935687:T:G	Pathogenic	0.96537		13:51935687:T:G	Pathogenic	0.97974		13:51935687:T:G	ATP7B:NM_001005918:exon16:c.3409A>C:p.M1137L,ATP7B:NM_001330579:exon18:c.3778A>C:p.M1260L,ATP7B:NM_001330578:exon19:c.3796A>C:p.M1266L,ATP7B:NM_000053:exon20:c.4030A>C:p.M1344L,ATP7B:NM_001243182:exon21:c.3697A>C:p.M1233L	nonsynonymous SNV
	13:51937276:C:G	Pathogenic	0.999916		13:51937276:C:G	Pathogenic	0.999705		13:51937276:C:G	ATP7B:NM_001005918:exon15:c.3400G>C:p.G1134R,ATP7B:NM_001330579:exon17:c.3769G>C:p.G1257R,ATP7B:NM_001330578:exon18:c.3787G>C:p.G1263R,ATP7B:NM_000053:exon19:c.4021G>C:p.G1341R,ATP7B:NM_001243182:exon20:c.3688G>C:p.G1230R	nonsynonymous SNV
	13:51937282:C:G	Pathogenic	0.99778		13:51937282:C:G	Pathogenic	0.999705		13:51937282:C:G	ATP7B:NM_001005918:exon15:c.3394G>C:p.A1132P,ATP7B:NM_001330579:exon17:c.3763G>C:p.A1255P,ATP7B:NM_001330578:exon18:c.3781G>C:p.A1261P,ATP7B:NM_000053:exon19:c.4015G>C:p.A1339P,ATP7B:NM_001243182:exon20:c.3682G>C:p.A1228P	nonsynonymous SNV
	13:51937290:A:G	Pathogenic	0.994775		13:51937290:A:G	Pathogenic	0.998446		13:51937290:A:G	ATP7B:NM_001005918:exon15:c.3386T>C:p.I1129T,ATP7B:NM_001330579:exon17:c.3755T>C:p.I1252T,ATP7B:NM_001330578:exon18:c.3773T>C:p.I1258T,ATP7B:NM_000053:exon19:c.4007T>C:p.I1336T,ATP7B:NM_001243182:exon20:c.3674T>C:p.I1225T	nonsynonymous SNV
	13:51937294:C:G	Pathogenic	0.999105		13:51937294:C:G	Pathogenic	0.999705		13:51937294:C:G	ATP7B:NM_001005918:exon15:c.3382G>C:p.G1128R,ATP7B:NM_001330579:exon17:c.3751G>C:p.G1251R,ATP7B:NM_001330578:exon18:c.3769G>C:p.G1257R,ATP7B:NM_000053:exon19:c.4003G>C:p.G1335R,ATP7B:NM_001243182:exon20:c.3670G>C:p.G1224R	nonsynonymous SNV
	13:51937296:A:T	Pathogenic	0.986429		13:51937296:A:T	Pathogenic	0.998446		13:51937296:A:T	ATP7B:NM_001005918:exon15:c.3380T>A:p.V1127D,ATP7B:NM_001330579:exon17:c.3749T>A:p.V1250D,ATP7B:NM_001330578:exon18:c.3767T>A:p.V1256D,ATP7B:NM_000053:exon19:c.4001T>A:p.V1334D,ATP7B:NM_001243182:exon20:c.3668T>A:p.V1223D	nonsynonymous SNV
	13:51937300:G:C	Pathogenic	0.880769		13:51937300:G:C	Pathogenic	0.998059		13:51937300:G:C	ATP7B:NM_001005918:exon15:c.3376C>G:p.L1126V,ATP7B:NM_001330579:exon17:c.3745C>G:p.L1249V,ATP7B:NM_001330578:exon18:c.3763C>G:p.L1255V,ATP7B:NM_000053:exon19:c.3997C>G:p.L1333V,ATP7B:NM_001243182:exon20:c.3664C>G:p.L1222V	nonsynonymous SNV
	13:51937301:G:T	Pathogenic	0.921168		13:51937301:G:T	Pathogenic	0.999607		13:51937301:G:T	ATP7B:NM_001005918:exon15:c.3375C>A:p.N1125K,ATP7B:NM_001330579:exon17:c.3744C>A:p.N1248K,ATP7B:NM_001330578:exon18:c.3762C>A:p.N1254K,ATP7B:NM_000053:exon19:c.3996C>A:p.N1332K,ATP7B:NM_001243182:exon20:c.3663C>A:p.N1221K	nonsynonymous SNV
	13:51937303:T:C	Pathogenic	0.997153		13:51937303:T:C	Pathogenic	0.999705		13:51937303:T:C	ATP7B:NM_001005918:exon15:c.3373A>G:p.N1125D,ATP7B:NM_001330579:exon17:c.3742A>G:p.N1248D,ATP7B:NM_001330578:exon18:c.3760A>G:p.N1254D,ATP7B:NM_000053:exon19:c.3994A>G:p.N1332D,ATP7B:NM_001243182:exon20:c.3661A>G:p.N1221D	nonsynonymous SNV
	13:51937305:T:C	Pathogenic	0.999169		13:51937305:T:C	Pathogenic	0.999705		13:51937305:T:C	ATP7B:NM_001005918:exon15:c.3371A>G:p.Y1124C,ATP7B:NM_001330579:exon17:c.3740A>G:p.Y1247C,ATP7B:NM_001330578:exon18:c.3758A>G:p.Y1253C,ATP7B:NM_000053:exon19:c.3992A>G:p.Y1331C,ATP7B:NM_001243182:exon20:c.3659A>G:p.Y1220C	nonsynonymous SNV
	13:51937305:T:G	Pathogenic	0.998788		13:51937305:T:G	Pathogenic	0.998446		13:51937305:T:G	ATP7B:NM_001005918:exon15:c.3371A>C:p.Y1124S,ATP7B:NM_001330579:exon17:c.3740A>C:p.Y1247S,ATP7B:NM_001330578:exon18:c.3758A>C:p.Y1253S,ATP7B:NM_000053:exon19:c.3992A>C:p.Y1331S,ATP7B:NM_001243182:exon20:c.3659A>C:p.Y1220S	nonsynonymous SNV
	13:51937309:T:G	Pathogenic	0.988872		13:51937309:T:G	Pathogenic	0.997442		13:51937309:T:G	ATP7B:NM_001005918:exon15:c.3367A>C:p.I1123L,ATP7B:NM_001330579:exon17:c.3736A>C:p.I1246L,ATP7B:NM_001330578:exon18:c.3754A>C:p.I1252L,ATP7B:NM_000053:exon19:c.3988A>C:p.I1330L,ATP7B:NM_001243182:exon20:c.3655A>C:p.I1219L	nonsynonymous SNV
	13:51937311:A:G	Pathogenic	0.998239		13:51937311:A:G	Pathogenic	0.999705		13:51937311:A:G	ATP7B:NM_001005918:exon15:c.3365T>C:p.L1122P,ATP7B:NM_001330579:exon17:c.3734T>C:p.L1245P,ATP7B:NM_001330578:exon18:c.3752T>C:p.L1251P,ATP7B:NM_000053:exon19:c.3986T>C:p.L1329P,ATP7B:NM_001243182:exon20:c.3653T>C:p.L1218P	nonsynonymous SNV
	13:51937315:C:T	Pathogenic	0.998702		13:51937315:C:T	Pathogenic	0.999705		13:51937315:C:T	ATP7B:NM_001005918:exon15:c.3361G>A:p.A1121T,ATP7B:NM_001330579:exon17:c.3730G>A:p.A1244T,ATP7B:NM_001330578:exon18:c.3748G>A:p.A1250T,ATP7B:NM_000053:exon19:c.3982G>A:p.A1328T,ATP7B:NM_001243182:exon20:c.3649G>A:p.A1217T	nonsynonymous SNV
	13:51937317:A:G	Pathogenic	0.997857		13:51937317:A:G	Pathogenic	0.999705		13:51937317:A:G	ATP7B:NM_001005918:exon15:c.3359T>C:p.L1120P,ATP7B:NM_001330579:exon17:c.3728T>C:p.L1243P,ATP7B:NM_001330578:exon18:c.3746T>C:p.L1249P,ATP7B:NM_000053:exon19:c.3980T>C:p.L1327P,ATP7B:NM_001243182:exon20:c.3647T>C:p.L1216P	nonsynonymous SNV
	13:51937318:G:C	Pathogenic	0.915766		13:51937318:G:C	Pathogenic	0.998821		13:51937318:G:C	ATP7B:NM_001005918:exon15:c.3358C>G:p.L1120V,ATP7B:NM_001330579:exon17:c.3727C>G:p.L1243V,ATP7B:NM_001330578:exon18:c.3745C>G:p.L1249V,ATP7B:NM_000053:exon19:c.3979C>G:p.L1327V,ATP7B:NM_001243182:exon20:c.3646C>G:p.L1216V	nonsynonymous SNV
	13:51937323:A:G	Pathogenic	0.998142		13:51937323:A:G	Pathogenic	0.999705		13:51937323:A:G	ATP7B:NM_001005918:exon15:c.3353T>C:p.L1118P,ATP7B:NM_001330579:exon17:c.3722T>C:p.L1241P,ATP7B:NM_001330578:exon18:c.3740T>C:p.L1247P,ATP7B:NM_000053:exon19:c.3974T>C:p.L1325P,ATP7B:NM_001243182:exon20:c.3641T>C:p.L1214P	nonsynonymous SNV
	13:51937326:T:C	Pathogenic	0.994231		13:51937326:T:C	Pathogenic	0.999705		13:51937326:T:C	ATP7B:NM_001005918:exon15:c.3350A>G:p.N1117S,ATP7B:NM_001330579:exon17:c.3719A>G:p.N1240S,ATP7B:NM_001330578:exon18:c.3737A>G:p.N1246S,ATP7B:NM_000053:exon19:c.3971A>G:p.N1324S,ATP7B:NM_001243182:exon20:c.3638A>G:p.N1213S	nonsynonymous SNV
	13:51937326:T:G	Pathogenic	0.99676		13:51937326:T:G	Pathogenic	0.999705		13:51937326:T:G	ATP7B:NM_001005918:exon15:c.3350A>C:p.N1117T,ATP7B:NM_001330579:exon17:c.3719A>C:p.N1240T,ATP7B:NM_001330578:exon18:c.3737A>C:p.N1246T,ATP7B:NM_000053:exon19:c.3971A>C:p.N1324T,ATP7B:NM_001243182:exon20:c.3638A>C:p.N1213T	nonsynonymous SNV
	13:51937332:C:T	Pathogenic	0.985814		13:51937332:C:T	Pathogenic	0.984306		13:51937332:C:T	ATP7B:NM_001005918:exon15:c.3344G>A:p.R1115H,ATP7B:NM_001330579:exon17:c.3713G>A:p.R1238H,ATP7B:NM_001330578:exon18:c.3731G>A:p.R1244H,ATP7B:NM_000053:exon19:c.3965G>A:p.R1322H,ATP7B:NM_001243182:exon20:c.3632G>A:p.R1211H	nonsynonymous SNV
	13:51937332:C:G	Pathogenic	0.997533		13:51937332:C:G	Pathogenic	0.998446		13:51937332:C:G	ATP7B:NM_001005918:exon15:c.3344G>C:p.R1115P,ATP7B:NM_001330579:exon17:c.3713G>C:p.R1238P,ATP7B:NM_001330578:exon18:c.3731G>C:p.R1244P,ATP7B:NM_000053:exon19:c.3965G>C:p.R1322P,ATP7B:NM_001243182:exon20:c.3632G>C:p.R1211P	nonsynonymous SNV
	13:51937333:G:A	Pathogenic	0.995591		13:51937333:G:A	Pathogenic	0.997033		13:51937333:G:A	ATP7B:NM_001005918:exon15:c.3343C>T:p.R1115C,ATP7B:NM_001330579:exon17:c.3712C>T:p.R1238C,ATP7B:NM_001330578:exon18:c.3730C>T:p.R1244C,ATP7B:NM_000053:exon19:c.3964C>T:p.R1322C,ATP7B:NM_001243182:exon20:c.3631C>T:p.R1211C	nonsynonymous SNV
	13:51937335:A:T	Pathogenic	0.995812		13:51937335:A:T	Pathogenic	0.998446		13:51937335:A:T	ATP7B:NM_001005918:exon15:c.3341T>A:p.I1114K,ATP7B:NM_001330579:exon17:c.3710T>A:p.I1237K,ATP7B:NM_001330578:exon18:c.3728T>A:p.I1243K,ATP7B:NM_000053:exon19:c.3962T>A:p.I1321K,ATP7B:NM_001243182:exon20:c.3629T>A:p.I1210K	nonsynonymous SNV
	13:51937337:C:G	Pathogenic	0.92446		13:51937337:C:G	Pathogenic	0.998045		13:51937337:C:G	ATP7B:NM_001005918:exon15:c.3339G>C:p.R1113S,ATP7B:NM_001330579:exon17:c.3708G>C:p.R1236S,ATP7B:NM_001330578:exon18:c.3726G>C:p.R1242S,ATP7B:NM_000053:exon19:c.3960G>C:p.R1320S,ATP7B:NM_001243182:exon20:c.3627G>C:p.R1209S	nonsynonymous SNV
	13:51937341:C:T	Pathogenic	0.880191		13:51937341:C:T	Pathogenic	0.941126		13:51937341:C:T	ATP7B:NM_001005918:exon15:c.3335G>A:p.R1112Q,ATP7B:NM_001330579:exon17:c.3704G>A:p.R1235Q,ATP7B:NM_001330578:exon18:c.3722G>A:p.R1241Q,ATP7B:NM_000053:exon19:c.3956G>A:p.R1319Q,ATP7B:NM_001243182:exon20:c.3623G>A:p.R1208Q	nonsynonymous SNV
	13:51937356:G:C	Pathogenic	0.999319		13:51937356:G:C	Pathogenic	0.999705		13:51937356:G:C	ATP7B:NM_001005918:exon15:c.3320C>G:p.S1107C,ATP7B:NM_001330579:exon17:c.3689C>G:p.S1230C,ATP7B:NM_001330578:exon18:c.3707C>G:p.S1236C,ATP7B:NM_000053:exon19:c.3941C>G:p.S1314C,ATP7B:NM_001243182:exon20:c.3608C>G:p.S1203C	nonsynonymous SNV
	13:51937359:A:G	Pathogenic	0.999065		13:51937359:A:G	Pathogenic	0.999705		13:51937359:A:G	ATP7B:NM_001005918:exon15:c.3317T>C:p.L1106P,ATP7B:NM_001330579:exon17:c.3686T>C:p.L1229P,ATP7B:NM_001330578:exon18:c.3704T>C:p.L1235P,ATP7B:NM_000053:exon19:c.3938T>C:p.L1313P,ATP7B:NM_001243182:exon20:c.3605T>C:p.L1202P	nonsynonymous SNV
	13:51937360:G:C	Pathogenic	0.984182		13:51937360:G:C	Pathogenic	0.999705		13:51937360:G:C	ATP7B:NM_001005918:exon15:c.3316C>G:p.L1106V,ATP7B:NM_001330579:exon17:c.3685C>G:p.L1229V,ATP7B:NM_001330578:exon18:c.3703C>G:p.L1235V,ATP7B:NM_000053:exon19:c.3937C>G:p.L1313V,ATP7B:NM_001243182:exon20:c.3604C>G:p.L1202V	nonsynonymous SNV
	13:51937369:T:C	Pathogenic	0.839884		13:51937369:T:C	Pathogenic	0.998611		13:51937369:T:C	ATP7B:NM_001005918:exon15:c.3307A>G:p.S1103G,ATP7B:NM_001330579:exon17:c.3676A>G:p.S1226G,ATP7B:NM_001330578:exon18:c.3694A>G:p.S1232G,ATP7B:NM_000053:exon19:c.3928A>G:p.S1310G,ATP7B:NM_001243182:exon20:c.3595A>G:p.S1199G	nonsynonymous SNV
	13:51937369:T:G	Pathogenic	0.874906		13:51937369:T:G	Pathogenic	0.999607		13:51937369:T:G	ATP7B:NM_001005918:exon15:c.3307A>C:p.S1103R,ATP7B:NM_001330579:exon17:c.3676A>C:p.S1226R,ATP7B:NM_001330578:exon18:c.3694A>C:p.S1232R,ATP7B:NM_000053:exon19:c.3928A>C:p.S1310R,ATP7B:NM_001243182:exon20:c.3595A>C:p.S1199R	nonsynonymous SNV
	13:51937371:G:A	Pathogenic	0.981912		13:51937371:G:A	Pathogenic	0.99947		13:51937371:G:A	ATP7B:NM_001005918:exon15:c.3305C>T:p.A1102V,ATP7B:NM_001330579:exon17:c.3674C>T:p.A1225V,ATP7B:NM_001330578:exon18:c.3692C>T:p.A1231V,ATP7B:NM_000053:exon19:c.3926C>T:p.A1309V,ATP7B:NM_001243182:exon20:c.3593C>T:p.A1198V	nonsynonymous SNV
	13:51937372:C:T	Pathogenic	0.938021		13:51937372:C:T	Pathogenic	0.999145		13:51937372:C:T	ATP7B:NM_001005918:exon15:c.3304G>A:p.A1102T,ATP7B:NM_001330579:exon17:c.3673G>A:p.A1225T,ATP7B:NM_001330578:exon18:c.3691G>A:p.A1231T,ATP7B:NM_000053:exon19:c.3925G>A:p.A1309T,ATP7B:NM_001243182:exon20:c.3592G>A:p.A1198T	nonsynonymous SNV
	13:51937372:C:G	Pathogenic	0.953119		13:51937372:C:G	Pathogenic	0.999705		13:51937372:C:G	ATP7B:NM_001005918:exon15:c.3304G>C:p.A1102P,ATP7B:NM_001330579:exon17:c.3673G>C:p.A1225P,ATP7B:NM_001330578:exon18:c.3691G>C:p.A1231P,ATP7B:NM_000053:exon19:c.3925G>C:p.A1309P,ATP7B:NM_001243182:exon20:c.3592G>C:p.A1198P	nonsynonymous SNV
	13:51937377:A:T	Pathogenic	0.979755		13:51937377:A:T	Pathogenic	0.999502		13:51937377:A:T	ATP7B:NM_001005918:exon15:c.3299T>A:p.V1100E,ATP7B:NM_001330579:exon17:c.3668T>A:p.V1223E,ATP7B:NM_001330578:exon18:c.3686T>A:p.V1229E,ATP7B:NM_000053:exon19:c.3920T>A:p.V1307E,ATP7B:NM_001243182:exon20:c.3587T>A:p.V1196E	nonsynonymous SNV
	13:51937378:C:A	Pathogenic	0.972936		13:51937378:C:A	Pathogenic	0.99947		13:51937378:C:A	ATP7B:NM_001005918:exon15:c.3298G>T:p.V1100L,ATP7B:NM_001330579:exon17:c.3667G>T:p.V1223L,ATP7B:NM_001330578:exon18:c.3685G>T:p.V1229L,ATP7B:NM_000053:exon19:c.3919G>T:p.V1307L,ATP7B:NM_001243182:exon20:c.3586G>T:p.V1196L	nonsynonymous SNV
	13:51937383:A:G	Pathogenic	0.973308		13:51937383:A:G	Pathogenic	0.999136		13:51937383:A:G	ATP7B:NM_001005918:exon15:c.3293T>C:p.L1098P,ATP7B:NM_001330579:exon17:c.3662T>C:p.L1221P,ATP7B:NM_001330578:exon18:c.3680T>C:p.L1227P,ATP7B:NM_000053:exon19:c.3914T>C:p.L1305P,ATP7B:NM_001243182:exon20:c.3581T>C:p.L1194P	nonsynonymous SNV
	13:51937384:GC:AA	Pathogenic	0.756258		13:51937384:GC:AA	Pathogenic	0.930609		13:51937384:GC:AA	ATP7B:NM_001005918:exon15:c.3291_3292delinsTT:p.L1097F,ATP7B:NM_001330579:exon17:c.3660_3661delinsTT:p.L1220F,ATP7B:NM_001330578:exon18:c.3678_3679delinsTT:p.L1226F,ATP7B:NM_000053:exon19:c.3912_3913delinsTT:p.L1304F,ATP7B:NM_001243182:exon20:c.3579_3580delinsTT:p.L1193F	nonframeshift substitution
	13:51937385:C:A	Benign	0.510312		13:51937385:C:A	Pathogenic	0.998776		13:51937385:C:A	ATP7B:NM_001005918:exon15:c.3291G>T:p.L1097F,ATP7B:NM_001330579:exon17:c.3660G>T:p.L1220F,ATP7B:NM_001330578:exon18:c.3678G>T:p.L1226F,ATP7B:NM_000053:exon19:c.3912G>T:p.L1304F,ATP7B:NM_001243182:exon20:c.3579G>T:p.L1193F	nonsynonymous SNV
	13:51937385:C:G	Benign	0.515691		13:51937385:C:G	Pathogenic	0.998776		13:51937385:C:G	ATP7B:NM_001005918:exon15:c.3291G>C:p.L1097F,ATP7B:NM_001330579:exon17:c.3660G>C:p.L1220F,ATP7B:NM_001330578:exon18:c.3678G>C:p.L1226F,ATP7B:NM_000053:exon19:c.3912G>C:p.L1304F,ATP7B:NM_001243182:exon20:c.3579G>C:p.L1193F	nonsynonymous SNV
	13:51937389:T:A	Pathogenic	0.962707		13:51937389:T:A	Pathogenic	0.998446		13:51937389:T:A	ATP7B:NM_001005918:exon15:c.3287A>T:p.D1096V,ATP7B:NM_001330579:exon17:c.3656A>T:p.D1219V,ATP7B:NM_001330578:exon18:c.3674A>T:p.D1225V,ATP7B:NM_000053:exon19:c.3908A>T:p.D1303V,ATP7B:NM_001243182:exon20:c.3575A>T:p.D1192V	nonsynonymous SNV
	13:51937390:C:T	Pathogenic	0.87631		13:51937390:C:T	Pathogenic	0.998464		13:51937390:C:T	ATP7B:NM_001005918:exon15:c.3286G>A:p.D1096N,ATP7B:NM_001330579:exon17:c.3655G>A:p.D1219N,ATP7B:NM_001330578:exon18:c.3673G>A:p.D1225N,ATP7B:NM_000053:exon19:c.3907G>A:p.D1303N,ATP7B:NM_001243182:exon20:c.3574G>A:p.D1192N	nonsynonymous SNV
	13:51937480:A:G	Pathogenic	0.928263		13:51937480:A:G	Pathogenic	0.99947		13:51937480:A:G	ATP7B:NM_001005918:exon14:c.3278T>C:p.I1093T,ATP7B:NM_001330579:exon16:c.3647T>C:p.I1216T,ATP7B:NM_001330578:exon17:c.3665T>C:p.I1222T,ATP7B:NM_000053:exon18:c.3899T>C:p.I1300T,ATP7B:NM_001243182:exon19:c.3566T>C:p.I1189T	nonsynonymous SNV
	13:51937483:A:C	Pathogenic	0.942918		13:51937483:A:C	Pathogenic	0.999705		13:51937483:A:C	ATP7B:NM_001005918:exon14:c.3275T>G:p.L1092R,ATP7B:NM_001330579:exon16:c.3644T>G:p.L1215R,ATP7B:NM_001330578:exon17:c.3662T>G:p.L1221R,ATP7B:NM_000053:exon18:c.3896T>G:p.L1299R,ATP7B:NM_001243182:exon19:c.3563T>G:p.L1188R	nonsynonymous SNV
	13:51937484:G:A	Pathogenic	0.953217		13:51937484:G:A	Pathogenic	0.999705		13:51937484:G:A	ATP7B:NM_001005918:exon14:c.3274C>T:p.L1092F,ATP7B:NM_001330579:exon16:c.3643C>T:p.L1215F,ATP7B:NM_001330578:exon17:c.3661C>T:p.L1221F,ATP7B:NM_000053:exon18:c.3895C>T:p.L1299F,ATP7B:NM_001243182:exon19:c.3562C>T:p.L1188F	nonsynonymous SNV
	13:51937485:GGAC:G	Pathogenic	0.514018		13:51937485:GGAC:G	Pathogenic	0.99864		13:51937485:GGAC:G	ATP7B:NM_001005918:exon14:c.3270_3272del:p.V1091del,ATP7B:NM_001330579:exon16:c.3639_3641del:p.V1214del,ATP7B:NM_001330578:exon17:c.3657_3659del:p.V1220del,ATP7B:NM_000053:exon18:c.3891_3893del:p.V1298del,ATP7B:NM_001243182:exon19:c.3558_3560del:p.V1187del	nonframeshift deletion
	13:51937487:C:G	Pathogenic	0.958894		13:51937487:C:G	Pathogenic	0.999705		13:51937487:C:G	ATP7B:NM_001005918:exon14:c.3271G>C:p.V1091L,ATP7B:NM_001330579:exon16:c.3640G>C:p.V1214L,ATP7B:NM_001330578:exon17:c.3658G>C:p.V1220L,ATP7B:NM_000053:exon18:c.3892G>C:p.V1298L,ATP7B:NM_001243182:exon19:c.3559G>C:p.V1187L	nonsynonymous SNV
	13:51937487:C:T	Pathogenic	0.946137		13:51937487:C:T	Pathogenic	0.997932		13:51937487:C:T	ATP7B:NM_001005918:exon14:c.3271G>A:p.V1091I,ATP7B:NM_001330579:exon16:c.3640G>A:p.V1214I,ATP7B:NM_001330578:exon17:c.3658G>A:p.V1220I,ATP7B:NM_000053:exon18:c.3892G>A:p.V1298I,ATP7B:NM_001243182:exon19:c.3559G>A:p.V1187I	nonsynonymous SNV
	13:51937489:A:T	Pathogenic	0.935523		13:51937489:A:T	Pathogenic	0.998446		13:51937489:A:T	ATP7B:NM_001005918:exon14:c.3269T>A:p.V1090D,ATP7B:NM_001330579:exon16:c.3638T>A:p.V1213D,ATP7B:NM_001330578:exon17:c.3656T>A:p.V1219D,ATP7B:NM_000053:exon18:c.3890T>A:p.V1297D,ATP7B:NM_001243182:exon19:c.3557T>A:p.V1186D	nonsynonymous SNV
	13:51937490:C:T	Benign	0.845458		13:51937490:C:T	Benign	0.942924		13:51937490:C:T	ATP7B:NM_001005918:exon14:c.3268G>A:p.V1090I,ATP7B:NM_001330579:exon16:c.3637G>A:p.V1213I,ATP7B:NM_001330578:exon17:c.3655G>A:p.V1219I,ATP7B:NM_000053:exon18:c.3889G>A:p.V1297I,ATP7B:NM_001243182:exon19:c.3556G>A:p.V1186I	nonsynonymous SNV
	13:51937493:C:T	Pathogenic	0.965843		13:51937493:C:T	Pathogenic	0.998463		13:51937493:C:T	ATP7B:NM_001005918:exon14:c.3265G>A:p.D1089N,ATP7B:NM_001330579:exon16:c.3634G>A:p.D1212N,ATP7B:NM_001330578:exon17:c.3652G>A:p.D1218N,ATP7B:NM_000053:exon18:c.3886G>A:p.D1296N,ATP7B:NM_001243182:exon19:c.3553G>A:p.D1185N	nonsynonymous SNV
	13:51937494:G:A	Benign	0.996709		13:51937494:G:A	Benign	0.989316		13:51937494:G:A	ATP7B:NM_001005918:exon14:c.3264C>T:p.A1088A,ATP7B:NM_001330579:exon16:c.3633C>T:p.A1211A,ATP7B:NM_001330578:exon17:c.3651C>T:p.A1217A,ATP7B:NM_000053:exon18:c.3885C>T:p.A1295A,ATP7B:NM_001243182:exon19:c.3552C>T:p.A1184A	synonymous SNV
	13:51937495:G:T	Pathogenic	0.975058		13:51937495:G:T	Pathogenic	0.999705		13:51937495:G:T	ATP7B:NM_001005918:exon14:c.3263C>A:p.A1088D,ATP7B:NM_001330579:exon16:c.3632C>A:p.A1211D,ATP7B:NM_001330578:exon17:c.3650C>A:p.A1217D,ATP7B:NM_000053:exon18:c.3884C>A:p.A1295D,ATP7B:NM_001243182:exon19:c.3551C>A:p.A1184D	nonsynonymous SNV
	13:51937502:C:T	Pathogenic	0.967331		13:51937502:C:T	Pathogenic	0.999705		13:51937502:C:T	ATP7B:NM_001005918:exon14:c.3256G>A:p.E1086K,ATP7B:NM_001330579:exon16:c.3625G>A:p.E1209K,ATP7B:NM_001330578:exon17:c.3643G>A:p.E1215K,ATP7B:NM_000053:exon18:c.3877G>A:p.E1293K,ATP7B:NM_001243182:exon19:c.3544G>A:p.E1182K	nonsynonymous SNV
	13:51937503:GATGGCCACATCCGTGCCGGTGCCA:G	Pathogenic	0.514221		13:51937503:GATGGCCACATCCGTGCCGGTGCCA:G	Pathogenic	0.99864		13:51937503:GATGGCCACATCCGTGCCGGTGCCA:G	ATP7B:NM_001005918:exon14:c.3231_3254del:p.G1078_I1085del,ATP7B:NM_001330579:exon16:c.3600_3623del:p.G1201_I1208del,ATP7B:NM_001330578:exon17:c.3618_3641del:p.G1207_I1214del,ATP7B:NM_000053:exon18:c.3852_3875del:p.G1285_I1292del,ATP7B:NM_001243182:exon19:c.3519_3542del:p.G1174_I1181del	nonframeshift deletion
	13:51937504:GATGGCCACATCCGTGCCGGTGCCA:G	Pathogenic	0.514221		13:51937504:GATGGCCACATCCGTGCCGGTGCCA:G	Pathogenic	0.99864		13:51937504:GATGGCCACATCCGTGCCGGTGCCA:G	ATP7B:NM_001005918:exon14:c.3230_3253del:p.G1078_I1085del,ATP7B:NM_001330579:exon16:c.3599_3622del:p.G1201_I1208del,ATP7B:NM_001330578:exon17:c.3617_3640del:p.G1207_I1214del,ATP7B:NM_000053:exon18:c.3851_3874del:p.G1285_I1292del,ATP7B:NM_001243182:exon19:c.3518_3541del:p.G1174_I1181del	nonframeshift deletion
	13:51937505:T:C	Pathogenic	0.756251		13:51937505:T:C	Pathogenic	0.996592		13:51937505:T:C	ATP7B:NM_001005918:exon14:c.3253A>G:p.I1085V,ATP7B:NM_001330579:exon16:c.3622A>G:p.I1208V,ATP7B:NM_001330578:exon17:c.3640A>G:p.I1214V,ATP7B:NM_000053:exon18:c.3874A>G:p.I1292V,ATP7B:NM_001243182:exon19:c.3541A>G:p.I1181V	nonsynonymous SNV
	13:51937508:C:T	Pathogenic	0.898468		13:51937508:C:T	Pathogenic	0.999705		13:51937508:C:T	ATP7B:NM_001005918:exon14:c.3250G>A:p.A1084T,ATP7B:NM_001330579:exon16:c.3619G>A:p.A1207T,ATP7B:NM_001330578:exon17:c.3637G>A:p.A1213T,ATP7B:NM_000053:exon18:c.3871G>A:p.A1291T,ATP7B:NM_001243182:exon19:c.3538G>A:p.A1180T	nonsynonymous SNV
	13:51937516:G:C	Pathogenic	0.974202		13:51937516:G:C	Pathogenic	0.999502		13:51937516:G:C	ATP7B:NM_001005918:exon14:c.3242C>G:p.T1081R,ATP7B:NM_001330579:exon16:c.3611C>G:p.T1204R,ATP7B:NM_001330578:exon17:c.3629C>G:p.T1210R,ATP7B:NM_000053:exon18:c.3863C>G:p.T1288R,ATP7B:NM_001243182:exon19:c.3530C>G:p.T1177R	nonsynonymous SNV
	13:51937516:G:A	Pathogenic	0.975193		13:51937516:G:A	Pathogenic	0.999136		13:51937516:G:A	ATP7B:NM_001005918:exon14:c.3242C>T:p.T1081M,ATP7B:NM_001330579:exon16:c.3611C>T:p.T1204M,ATP7B:NM_001330578:exon17:c.3629C>T:p.T1210M,ATP7B:NM_000053:exon18:c.3863C>T:p.T1288M,ATP7B:NM_001243182:exon19:c.3530C>T:p.T1177M	nonsynonymous SNV
	13:51937517:T:G	Pathogenic	0.937213		13:51937517:T:G	Pathogenic	0.999502		13:51937517:T:G	ATP7B:NM_001005918:exon14:c.3241A>C:p.T1081P,ATP7B:NM_001330579:exon16:c.3610A>C:p.T1204P,ATP7B:NM_001330578:exon17:c.3628A>C:p.T1210P,ATP7B:NM_000053:exon18:c.3862A>C:p.T1288P,ATP7B:NM_001243182:exon19:c.3529A>C:p.T1177P	nonsynonymous SNV
	13:51937519:C:T	Pathogenic	0.91221		13:51937519:C:T	Pathogenic	0.999502		13:51937519:C:T	ATP7B:NM_001005918:exon14:c.3239G>A:p.G1080D,ATP7B:NM_001330579:exon16:c.3608G>A:p.G1203D,ATP7B:NM_001330578:exon17:c.3626G>A:p.G1209D,ATP7B:NM_000053:exon18:c.3860G>A:p.G1287D,ATP7B:NM_001243182:exon19:c.3527G>A:p.G1176D	nonsynonymous SNV
	13:51937520:C:T	Pathogenic	0.919962		13:51937520:C:T	Pathogenic	0.998332		13:51937520:C:T	ATP7B:NM_001005918:exon14:c.3238G>A:p.G1080S,ATP7B:NM_001330579:exon16:c.3607G>A:p.G1203S,ATP7B:NM_001330578:exon17:c.3625G>A:p.G1209S,ATP7B:NM_000053:exon18:c.3859G>A:p.G1287S,ATP7B:NM_001243182:exon19:c.3526G>A:p.G1176S	nonsynonymous SNV
	13:51937520:C:G	Pathogenic	0.921988		13:51937520:C:G	Pathogenic	0.999502		13:51937520:C:G	ATP7B:NM_001005918:exon14:c.3238G>C:p.G1080R,ATP7B:NM_001330579:exon16:c.3607G>C:p.G1203R,ATP7B:NM_001330578:exon17:c.3625G>C:p.G1209R,ATP7B:NM_000053:exon18:c.3859G>C:p.G1287R,ATP7B:NM_001243182:exon19:c.3526G>C:p.G1176R	nonsynonymous SNV
	13:51937525:C:T	Pathogenic	0.968854		13:51937525:C:T	Pathogenic	0.999705		13:51937525:C:T	ATP7B:NM_001005918:exon14:c.3233G>A:p.G1078D,ATP7B:NM_001330579:exon16:c.3602G>A:p.G1201D,ATP7B:NM_001330578:exon17:c.3620G>A:p.G1207D,ATP7B:NM_000053:exon18:c.3854G>A:p.G1285D,ATP7B:NM_001243182:exon19:c.3521G>A:p.G1174D	nonsynonymous SNV
	13:51937531:G:A	Pathogenic	0.970761		13:51937531:G:A	Pathogenic	0.999705		13:51937531:G:A	ATP7B:NM_001005918:exon14:c.3227C>T:p.A1076V,ATP7B:NM_001330579:exon16:c.3596C>T:p.A1199V,ATP7B:NM_001330578:exon17:c.3614C>T:p.A1205V,ATP7B:NM_000053:exon18:c.3848C>T:p.A1283V,ATP7B:NM_001243182:exon19:c.3515C>T:p.A1172V	nonsynonymous SNV
	13:51937534:A:G	Pathogenic	0.897608		13:51937534:A:G	Pathogenic	0.998042		13:51937534:A:G	ATP7B:NM_001005918:exon14:c.3224T>C:p.V1075A,ATP7B:NM_001330579:exon16:c.3593T>C:p.V1198A,ATP7B:NM_001330578:exon17:c.3611T>C:p.V1204A,ATP7B:NM_000053:exon18:c.3845T>C:p.V1282A,ATP7B:NM_001243182:exon19:c.3512T>C:p.V1171A	nonsynonymous SNV
	13:51937537:C:A	Pathogenic	0.983627		13:51937537:C:A	Pathogenic	0.999705		13:51937537:C:A	ATP7B:NM_001005918:exon14:c.3221G>T:p.G1074V,ATP7B:NM_001330579:exon16:c.3590G>T:p.G1197V,ATP7B:NM_001330578:exon17:c.3608G>T:p.G1203V,ATP7B:NM_000053:exon18:c.3842G>T:p.G1281V,ATP7B:NM_001243182:exon19:c.3509G>T:p.G1170V	nonsynonymous SNV
	13:51937537:C:T	Pathogenic	0.980996		13:51937537:C:T	Pathogenic	0.999136		13:51937537:C:T	ATP7B:NM_001005918:exon14:c.3221G>A:p.G1074D,ATP7B:NM_001330579:exon16:c.3590G>A:p.G1197D,ATP7B:NM_001330578:exon17:c.3608G>A:p.G1203D,ATP7B:NM_000053:exon18:c.3842G>A:p.G1281D,ATP7B:NM_001243182:exon19:c.3509G>A:p.G1170D	nonsynonymous SNV
	13:51937538:C:A	Pathogenic	0.988923		13:51937538:C:A	Pathogenic	0.999705		13:51937538:C:A	ATP7B:NM_001005918:exon14:c.3220G>T:p.G1074C,ATP7B:NM_001330579:exon16:c.3589G>T:p.G1197C,ATP7B:NM_001330578:exon17:c.3607G>T:p.G1203C,ATP7B:NM_000053:exon18:c.3841G>T:p.G1281C,ATP7B:NM_001243182:exon19:c.3508G>T:p.G1170C	nonsynonymous SNV
	13:51937539:C:T	Benign	0.620373		13:51937539:C:T	Pathogenic	0.925703		13:51937539:C:T	ATP7B:NM_001005918:exon14:c.3219G>A:p.M1073I,ATP7B:NM_001330579:exon16:c.3588G>A:p.M1196I,ATP7B:NM_001330578:exon17:c.3606G>A:p.M1202I,ATP7B:NM_000053:exon18:c.3840G>A:p.M1280I,ATP7B:NM_001243182:exon19:c.3507G>A:p.M1169I	nonsynonymous SNV
	13:51937539:C:CGTA	Pathogenic	0.873036		13:51937539:C:CGTA	Pathogenic	0.94949		13:51937539:C:CGTA	ATP7B:NM_001005918:exon14:c.3218_3219insTAC:p.M1073delinsIT,ATP7B:NM_001330579:exon16:c.3587_3588insTAC:p.M1196delinsIT,ATP7B:NM_001330578:exon17:c.3605_3606insTAC:p.M1202delinsIT,ATP7B:NM_000053:exon18:c.3839_3840insTAC:p.M1280delinsIT,ATP7B:NM_001243182:exon19:c.3506_3507insTAC:p.M1169delinsIT	nonframeshift insertion
	13:51937543:T:C	Pathogenic	0.977879		13:51937543:T:C	Pathogenic	0.999705		13:51937543:T:C	ATP7B:NM_001005918:exon14:c.3215A>G:p.D1072G,ATP7B:NM_001330579:exon16:c.3584A>G:p.D1195G,ATP7B:NM_001330578:exon17:c.3602A>G:p.D1201G,ATP7B:NM_000053:exon18:c.3836A>G:p.D1279G,ATP7B:NM_001243182:exon19:c.3503A>G:p.D1168G	nonsynonymous SNV
	13:51937544:C:A	Pathogenic	0.980211		13:51937544:C:A	Pathogenic	0.999705		13:51937544:C:A	ATP7B:NM_001005918:exon14:c.3214G>T:p.D1072Y,ATP7B:NM_001330579:exon16:c.3583G>T:p.D1195Y,ATP7B:NM_001330578:exon17:c.3601G>T:p.D1201Y,ATP7B:NM_000053:exon18:c.3835G>T:p.D1279Y,ATP7B:NM_001243182:exon19:c.3502G>T:p.D1168Y	nonsynonymous SNV
	13:51937546:G:A	Pathogenic	0.992693		13:51937546:G:A	Pathogenic	0.999705		13:51937546:G:A	ATP7B:NM_001005918:exon14:c.3212C>T:p.A1071V,ATP7B:NM_001330579:exon16:c.3581C>T:p.A1194V,ATP7B:NM_001330578:exon17:c.3599C>T:p.A1200V,ATP7B:NM_000053:exon18:c.3833C>T:p.A1278V,ATP7B:NM_001243182:exon19:c.3500C>T:p.A1167V	nonsynonymous SNV
	13:51937546:G:C	Pathogenic	0.987277		13:51937546:G:C	Pathogenic	0.999705		13:51937546:G:C	ATP7B:NM_001005918:exon14:c.3212C>G:p.A1071G,ATP7B:NM_001330579:exon16:c.3581C>G:p.A1194G,ATP7B:NM_001330578:exon17:c.3599C>G:p.A1200G,ATP7B:NM_000053:exon18:c.3833C>G:p.A1278G,ATP7B:NM_001243182:exon19:c.3500C>G:p.A1167G	nonsynonymous SNV
	13:51937547:C:T	Pathogenic	0.981345		13:51937547:C:T	Pathogenic	0.999705		13:51937547:C:T	ATP7B:NM_001005918:exon14:c.3211G>A:p.A1071T,ATP7B:NM_001330579:exon16:c.3580G>A:p.A1194T,ATP7B:NM_001330578:exon17:c.3598G>A:p.A1200T,ATP7B:NM_000053:exon18:c.3832G>A:p.A1278T,ATP7B:NM_001243182:exon19:c.3499G>A:p.A1167T	nonsynonymous SNV
	13:51937558:G:A	Pathogenic	0.984561		13:51937558:G:A	Pathogenic	0.999705		13:51937558:G:A	ATP7B:NM_001005918:exon14:c.3200C>T:p.A1067V,ATP7B:NM_001330579:exon16:c.3569C>T:p.A1190V,ATP7B:NM_001330578:exon17:c.3587C>T:p.A1196V,ATP7B:NM_000053:exon18:c.3821C>T:p.A1274V,ATP7B:NM_001243182:exon19:c.3488C>T:p.A1163V	nonsynonymous SNV
	13:51937559:C:T	Pathogenic	0.976139		13:51937559:C:T	Pathogenic	0.999705		13:51937559:C:T	ATP7B:NM_001005918:exon14:c.3199G>A:p.A1067T,ATP7B:NM_001330579:exon16:c.3568G>A:p.A1190T,ATP7B:NM_001330578:exon17:c.3586G>A:p.A1196T,ATP7B:NM_000053:exon18:c.3820G>A:p.A1274T,ATP7B:NM_001243182:exon19:c.3487G>A:p.A1163T	nonsynonymous SNV
	13:51937564:G:A	Pathogenic	0.984788		13:51937564:G:A	Pathogenic	0.999705		13:51937564:G:A	ATP7B:NM_001005918:exon14:c.3194C>T:p.S1065F,ATP7B:NM_001330579:exon16:c.3563C>T:p.S1188F,ATP7B:NM_001330578:exon17:c.3581C>T:p.S1194F,ATP7B:NM_000053:exon18:c.3815C>T:p.S1272F,ATP7B:NM_001243182:exon19:c.3482C>T:p.S1161F	nonsynonymous SNV
	13:51937564:G:T	Pathogenic	0.980308		13:51937564:G:T	Pathogenic	0.999705		13:51937564:G:T	ATP7B:NM_001005918:exon14:c.3194C>A:p.S1065Y,ATP7B:NM_001330579:exon16:c.3563C>A:p.S1188Y,ATP7B:NM_001330578:exon17:c.3581C>A:p.S1194Y,ATP7B:NM_000053:exon18:c.3815C>A:p.S1272Y,ATP7B:NM_001243182:exon19:c.3482C>A:p.S1161Y	nonsynonymous SNV
	13:51937564:G:C	Pathogenic	0.979219		13:51937564:G:C	Pathogenic	0.998446		13:51937564:G:C	ATP7B:NM_001005918:exon14:c.3194C>G:p.S1065C,ATP7B:NM_001330579:exon16:c.3563C>G:p.S1188C,ATP7B:NM_001330578:exon17:c.3581C>G:p.S1194C,ATP7B:NM_000053:exon18:c.3815C>G:p.S1272C,ATP7B:NM_001243182:exon19:c.3482C>G:p.S1161C	nonsynonymous SNV
	13:51937566:G:T	Pathogenic	0.838861		13:51937566:G:T	Pathogenic	0.99924		13:51937566:G:T	ATP7B:NM_001005918:exon14:c.3192C>A:p.D1064E,ATP7B:NM_001330579:exon16:c.3561C>A:p.D1187E,ATP7B:NM_001330578:exon17:c.3579C>A:p.D1193E,ATP7B:NM_000053:exon18:c.3813C>A:p.D1271E,ATP7B:NM_001243182:exon19:c.3480C>A:p.D1160E	nonsynonymous SNV
	13:51937568:C:T	Pathogenic	0.981092		13:51937568:C:T	Pathogenic	0.999705		13:51937568:C:T	ATP7B:NM_001005918:exon14:c.3190G>A:p.D1064N,ATP7B:NM_001330579:exon16:c.3559G>A:p.D1187N,ATP7B:NM_001330578:exon17:c.3577G>A:p.D1193N,ATP7B:NM_000053:exon18:c.3811G>A:p.D1271N,ATP7B:NM_001243182:exon19:c.3478G>A:p.D1160N	nonsynonymous SNV
	13:51937577:C:T	Pathogenic	0.974135		13:51937577:C:T	Pathogenic	0.999705		13:51937577:C:T	ATP7B:NM_001005918:exon14:c.3181G>A:p.G1061R,ATP7B:NM_001330579:exon16:c.3550G>A:p.G1184R,ATP7B:NM_001330578:exon17:c.3568G>A:p.G1190R,ATP7B:NM_000053:exon18:c.3802G>A:p.G1268R,ATP7B:NM_001243182:exon19:c.3469G>A:p.G1157R	nonsynonymous SNV
	13:51937582:C:T	Pathogenic	0.981813		13:51937582:C:T	Pathogenic	0.999705		13:51937582:C:T	ATP7B:NM_001005918:exon14:c.3176G>A:p.G1059E,ATP7B:NM_001330579:exon16:c.3545G>A:p.G1182E,ATP7B:NM_001330578:exon17:c.3563G>A:p.G1188E,ATP7B:NM_000053:exon18:c.3797G>A:p.G1266E,ATP7B:NM_001243182:exon19:c.3464G>A:p.G1155E	nonsynonymous SNV
	13:51937588:A:G	Pathogenic	0.945382		13:51937588:A:G	Pathogenic	0.999502		13:51937588:A:G	ATP7B:NM_001005918:exon14:c.3170T>C:p.M1057T,ATP7B:NM_001330579:exon16:c.3539T>C:p.M1180T,ATP7B:NM_001330578:exon17:c.3557T>C:p.M1186T,ATP7B:NM_000053:exon18:c.3791T>C:p.M1264T,ATP7B:NM_001243182:exon19:c.3458T>C:p.M1153T	nonsynonymous SNV
	13:51937592:C:T	Pathogenic	0.908667		13:51937592:C:T	Pathogenic	0.999705		13:51937592:C:T	ATP7B:NM_001005918:exon14:c.3166G>A:p.A1056T,ATP7B:NM_001330579:exon16:c.3535G>A:p.A1179T,ATP7B:NM_001330578:exon17:c.3553G>A:p.A1185T,ATP7B:NM_000053:exon18:c.3787G>A:p.A1263T,ATP7B:NM_001243182:exon19:c.3454G>A:p.A1152T	nonsynonymous SNV
	13:51937593:G:A	Benign	0.996857		13:51937593:G:A	Benign	0.987425		13:51937593:G:A	ATP7B:NM_001005918:exon14:c.3165C>T:p.V1055V,ATP7B:NM_001330579:exon16:c.3534C>T:p.V1178V,ATP7B:NM_001330578:exon17:c.3552C>T:p.V1184V,ATP7B:NM_000053:exon18:c.3786C>T:p.V1262V,ATP7B:NM_001243182:exon19:c.3453C>T:p.V1151V	synonymous SNV
	13:51937599:C:G	Pathogenic	0.760796		13:51937599:C:G	Pathogenic	0.998733		13:51937599:C:G	ATP7B:NM_001005918:exon14:c.3159G>C:p.K1053N,ATP7B:NM_001330579:exon16:c.3528G>C:p.K1176N,ATP7B:NM_001330578:exon17:c.3546G>C:p.K1182N,ATP7B:NM_000053:exon18:c.3780G>C:p.K1260N,ATP7B:NM_001243182:exon19:c.3447G>C:p.K1149N	nonsynonymous SNV
	13:51937603:C:A	Pathogenic	0.847622		13:51937603:C:A	Pathogenic	0.99924		13:51937603:C:A	ATP7B:NM_001005918:exon14:c.3155G>T:p.G1052V,ATP7B:NM_001330579:exon16:c.3524G>T:p.G1175V,ATP7B:NM_001330578:exon17:c.3542G>T:p.G1181V,ATP7B:NM_000053:exon18:c.3776G>T:p.G1259V,ATP7B:NM_001243182:exon19:c.3443G>T:p.G1148V	nonsynonymous SNV
	13:51937603:C:T	Pathogenic	0.83108		13:51937603:C:T	Pathogenic	0.99924		13:51937603:C:T	ATP7B:NM_001005918:exon14:c.3155G>A:p.G1052E,ATP7B:NM_001330579:exon16:c.3524G>A:p.G1175E,ATP7B:NM_001330578:exon17:c.3542G>A:p.G1181E,ATP7B:NM_000053:exon18:c.3776G>A:p.G1259E,ATP7B:NM_001243182:exon19:c.3443G>A:p.G1148E	nonsynonymous SNV
	13:51937612:T:C	Pathogenic	0.917819		13:51937612:T:C	Pathogenic	0.999705		13:51937612:T:C	ATP7B:NM_001005918:exon14:c.3146A>G:p.Q1049R,ATP7B:NM_001330579:exon16:c.3515A>G:p.Q1172R,ATP7B:NM_001330578:exon17:c.3533A>G:p.Q1178R,ATP7B:NM_000053:exon18:c.3767A>G:p.Q1256R,ATP7B:NM_001243182:exon19:c.3434A>G:p.Q1145R	nonsynonymous SNV
	13:51937616:G:T	Pathogenic	0.942226		13:51937616:G:T	Pathogenic	0.999525		13:51937616:G:T	ATP7B:NM_001005918:exon14:c.3142C>A:p.L1048I,ATP7B:NM_001330579:exon16:c.3511C>A:p.L1171I,ATP7B:NM_001330578:exon17:c.3529C>A:p.L1177I,ATP7B:NM_000053:exon18:c.3763C>A:p.L1255I,ATP7B:NM_001243182:exon19:c.3430C>A:p.L1144I	nonsynonymous SNV
	13:51937625:C:T	Pathogenic	0.909882		13:51937625:C:T	Pathogenic	0.998782		13:51937625:C:T	ATP7B:NM_001005918:exon14:c.3133G>A:p.V1045I,ATP7B:NM_001330579:exon16:c.3502G>A:p.V1168I,ATP7B:NM_001330578:exon17:c.3520G>A:p.V1174I,ATP7B:NM_000053:exon18:c.3754G>A:p.V1252I,ATP7B:NM_001243182:exon19:c.3421G>A:p.V1141I	nonsynonymous SNV
	13:51937630:G:C	Pathogenic	0.977272		13:51937630:G:C	Pathogenic	0.999136		13:51937630:G:C	ATP7B:NM_001005918:exon14:c.3128C>G:p.A1043G,ATP7B:NM_001330579:exon16:c.3497C>G:p.A1166G,ATP7B:NM_001330578:exon17:c.3515C>G:p.A1172G,ATP7B:NM_000053:exon18:c.3749C>G:p.A1250G,ATP7B:NM_001243182:exon19:c.3416C>G:p.A1139G	nonsynonymous SNV
	13:51937631:C:A	Pathogenic	0.945332		13:51937631:C:A	Pathogenic	0.998993		13:51937631:C:A	ATP7B:NM_001005918:exon14:c.3127G>T:p.A1043S,ATP7B:NM_001330579:exon16:c.3496G>T:p.A1166S,ATP7B:NM_001330578:exon17:c.3514G>T:p.A1172S,ATP7B:NM_000053:exon18:c.3748G>T:p.A1250S,ATP7B:NM_001243182:exon19:c.3415G>T:p.A1139S	nonsynonymous SNV
	13:51937635:C:G	Pathogenic	0.792983		13:51937635:C:G	Pathogenic	0.999607		13:51937635:C:G	ATP7B:NM_001005918:exon14:c.3123G>C:p.K1041N,ATP7B:NM_001330579:exon16:c.3492G>C:p.K1164N,ATP7B:NM_001330578:exon17:c.3510G>C:p.K1170N,ATP7B:NM_000053:exon18:c.3744G>C:p.K1248N,ATP7B:NM_001243182:exon19:c.3411G>C:p.K1137N	nonsynonymous SNV
	13:51937636:T:G	Pathogenic	0.957002		13:51937636:T:G	Pathogenic	0.999705		13:51937636:T:G	ATP7B:NM_001005918:exon14:c.3122A>C:p.K1041T,ATP7B:NM_001330579:exon16:c.3491A>C:p.K1164T,ATP7B:NM_001330578:exon17:c.3509A>C:p.K1170T,ATP7B:NM_000053:exon18:c.3743A>C:p.K1248T,ATP7B:NM_001243182:exon19:c.3410A>C:p.K1137T	nonsynonymous SNV
	13:51937638:G:C	Pathogenic	0.833558		13:51937638:G:C	Pathogenic	0.98894		13:51937638:G:C	ATP7B:NM_001005918:exon14:c.3120C>G:p.H1040Q,ATP7B:NM_001330579:exon16:c.3489C>G:p.H1163Q,ATP7B:NM_001330578:exon17:c.3507C>G:p.H1169Q,ATP7B:NM_000053:exon18:c.3741C>G:p.H1247Q,ATP7B:NM_001243182:exon19:c.3408C>G:p.H1136Q	nonsynonymous SNV
	13:51937646:G:A	Pathogenic	0.98086		13:51937646:G:A	Pathogenic	0.999705		13:51937646:G:A	ATP7B:NM_001005918:exon14:c.3112C>T:p.P1038S,ATP7B:NM_001330579:exon16:c.3481C>T:p.P1161S,ATP7B:NM_001330578:exon17:c.3499C>T:p.P1167S,ATP7B:NM_000053:exon18:c.3733C>T:p.P1245S,ATP7B:NM_001243182:exon19:c.3400C>T:p.P1134S	nonsynonymous SNV
	13:51937646:G:C	Pathogenic	0.977567		13:51937646:G:C	Pathogenic	0.999705		13:51937646:G:C	ATP7B:NM_001005918:exon14:c.3112C>G:p.P1038A,ATP7B:NM_001330579:exon16:c.3481C>G:p.P1161A,ATP7B:NM_001330578:exon17:c.3499C>G:p.P1167A,ATP7B:NM_000053:exon18:c.3733C>G:p.P1245A,ATP7B:NM_001243182:exon19:c.3400C>G:p.P1134A	nonsynonymous SNV
	13:51937646:G:T	Pathogenic	0.98011		13:51937646:G:T	Pathogenic	0.999705		13:51937646:G:T	ATP7B:NM_001005918:exon14:c.3112C>A:p.P1038T,ATP7B:NM_001330579:exon16:c.3481C>A:p.P1161T,ATP7B:NM_001330578:exon17:c.3499C>A:p.P1167T,ATP7B:NM_000053:exon18:c.3733C>A:p.P1245T,ATP7B:NM_001243182:exon19:c.3400C>A:p.P1134T	nonsynonymous SNV
	13:51937648:A:G	Pathogenic	0.95447		13:51937648:A:G	Pathogenic	0.999705		13:51937648:A:G	ATP7B:NM_001005918:exon14:c.3110T>C:p.L1037P,ATP7B:NM_001330579:exon16:c.3479T>C:p.L1160P,ATP7B:NM_001330578:exon17:c.3497T>C:p.L1166P,ATP7B:NM_000053:exon18:c.3731T>C:p.L1244P,ATP7B:NM_001243182:exon19:c.3398T>C:p.L1133P	nonsynonymous SNV
	13:51937652:C:A	Pathogenic	0.951375		13:51937652:C:A	Pathogenic	0.99947		13:51937652:C:A	ATP7B:NM_001005918:exon14:c.3106G>T:p.V1036L,ATP7B:NM_001330579:exon16:c.3475G>T:p.V1159L,ATP7B:NM_001330578:exon17:c.3493G>T:p.V1165L,ATP7B:NM_000053:exon18:c.3727G>T:p.V1243L,ATP7B:NM_001243182:exon19:c.3394G>T:p.V1132L	nonsynonymous SNV
	13:51937652:C:T	Pathogenic	0.958005		13:51937652:C:T	Pathogenic	0.999705		13:51937652:C:T	ATP7B:NM_001005918:exon14:c.3106G>A:p.V1036M,ATP7B:NM_001330579:exon16:c.3475G>A:p.V1159M,ATP7B:NM_001330578:exon17:c.3493G>A:p.V1165M,ATP7B:NM_000053:exon18:c.3727G>A:p.V1243M,ATP7B:NM_001243182:exon19:c.3394G>A:p.V1132M	nonsynonymous SNV
	13:51937663:A:C	Pathogenic	0.95405		13:51937663:A:C	Pathogenic	0.999598		13:51937663:A:C	ATP7B:NM_001005918:exon14:c.3095T>G:p.V1032G,ATP7B:NM_001330579:exon16:c.3464T>G:p.V1155G,ATP7B:NM_001330578:exon17:c.3482T>G:p.V1161G,ATP7B:NM_000053:exon18:c.3716T>G:p.V1239G,ATP7B:NM_001243182:exon19:c.3383T>G:p.V1128G	nonsynonymous SNV
	13:51937667:T:C	Pathogenic	0.907613		13:51937667:T:C	Pathogenic	0.998993		13:51937667:T:C	ATP7B:NM_001005918:exon14:c.3091A>G:p.K1031E,ATP7B:NM_001330579:exon16:c.3460A>G:p.K1154E,ATP7B:NM_001330578:exon17:c.3478A>G:p.K1160E,ATP7B:NM_000053:exon18:c.3712A>G:p.K1238E,ATP7B:NM_001243182:exon19:c.3379A>G:p.K1127E	nonsynonymous SNV
	13:51937672:A:G	Pathogenic	0.935073		13:51937672:A:G	Pathogenic	0.999705		13:51937672:A:G	ATP7B:NM_001005918:exon14:c.3086T>C:p.I1029T,ATP7B:NM_001330579:exon16:c.3455T>C:p.I1152T,ATP7B:NM_001330578:exon17:c.3473T>C:p.I1158T,ATP7B:NM_000053:exon18:c.3707T>C:p.I1236T,ATP7B:NM_001243182:exon19:c.3374T>C:p.I1125T	nonsynonymous SNV
	13:51937679:C:A	Pathogenic	0.7105		13:51937679:C:A	Pathogenic	0.999705		13:51937679:C:A	ATP7B:NM_001005918:exon14:c.3079G>T:p.V1027F,ATP7B:NM_001330579:exon16:c.3448G>T:p.V1150F,ATP7B:NM_001330578:exon17:c.3466G>T:p.V1156F,ATP7B:NM_000053:exon18:c.3700G>T:p.V1234F,ATP7B:NM_001243182:exon19:c.3367G>T:p.V1123F	nonsynonymous SNV
	13:51939052:T:G	Pathogenic	0.986836		13:51939052:T:G	Pathogenic	0.999705		13:51939052:T:G	ATP7B:NM_001005918:exon13:c.3077A>C:p.Q1026P,ATP7B:NM_001330579:exon15:c.3446A>C:p.Q1149P,ATP7B:NM_001330578:exon16:c.3464A>C:p.Q1155P,ATP7B:NM_000053:exon17:c.3698A>C:p.Q1233P,ATP7B:NM_001243182:exon18:c.3365A>C:p.Q1122P	nonsynonymous SNV
	13:51939055:G:A	Pathogenic	0.969653		13:51939055:G:A	Pathogenic	0.998607		13:51939055:G:A	ATP7B:NM_001005918:exon13:c.3074C>T:p.T1025I,ATP7B:NM_001330579:exon15:c.3443C>T:p.T1148I,ATP7B:NM_001330578:exon16:c.3461C>T:p.T1154I,ATP7B:NM_000053:exon17:c.3695C>T:p.T1232I,ATP7B:NM_001243182:exon18:c.3362C>T:p.T1121I	nonsynonymous SNV
	13:51939062:T:C	Pathogenic	0.919967		13:51939062:T:C	Pathogenic	0.995554		13:51939062:T:C	ATP7B:NM_001005918:exon13:c.3067A>G:p.I1023V,ATP7B:NM_001330579:exon15:c.3436A>G:p.I1146V,ATP7B:NM_001330578:exon16:c.3454A>G:p.I1152V,ATP7B:NM_000053:exon17:c.3688A>G:p.I1230V,ATP7B:NM_001243182:exon18:c.3355A>G:p.I1119V	nonsynonymous SNV
	13:51939070:G:T	Pathogenic	0.995371		13:51939070:G:T	Pathogenic	0.999705		13:51939070:G:T	ATP7B:NM_001005918:exon13:c.3059C>A:p.A1020D,ATP7B:NM_001330579:exon15:c.3428C>A:p.A1143D,ATP7B:NM_001330578:exon16:c.3446C>A:p.A1149D,ATP7B:NM_000053:exon17:c.3680C>A:p.A1227D,ATP7B:NM_001243182:exon18:c.3347C>A:p.A1116D	nonsynonymous SNV
	13:51939071:C:T	Pathogenic	0.97883		13:51939071:C:T	Pathogenic	0.999705		13:51939071:C:T	ATP7B:NM_001005918:exon13:c.3058G>A:p.A1020T,ATP7B:NM_001330579:exon15:c.3427G>A:p.A1143T,ATP7B:NM_001330578:exon16:c.3445G>A:p.A1149T,ATP7B:NM_000053:exon17:c.3679G>A:p.A1227T,ATP7B:NM_001243182:exon18:c.3346G>A:p.A1116T	nonsynonymous SNV
	13:51939071:C:G	Pathogenic	0.984474		13:51939071:C:G	Pathogenic	0.999705		13:51939071:C:G	ATP7B:NM_001005918:exon13:c.3058G>C:p.A1020P,ATP7B:NM_001330579:exon15:c.3427G>C:p.A1143P,ATP7B:NM_001330578:exon16:c.3445G>C:p.A1149P,ATP7B:NM_000053:exon17:c.3679G>C:p.A1227P,ATP7B:NM_001243182:exon18:c.3346G>C:p.A1116P	nonsynonymous SNV
	13:51939073:G:A	Pathogenic	0.98858		13:51939073:G:A	Pathogenic	0.999705		13:51939073:G:A	ATP7B:NM_001005918:exon13:c.3056C>T:p.T1019I,ATP7B:NM_001330579:exon15:c.3425C>T:p.T1142I,ATP7B:NM_001330578:exon16:c.3443C>T:p.T1148I,ATP7B:NM_000053:exon17:c.3677C>T:p.T1226I,ATP7B:NM_001243182:exon18:c.3344C>T:p.T1115I	nonsynonymous SNV
	13:51939074:T:C	Pathogenic	0.954911		13:51939074:T:C	Pathogenic	0.99947		13:51939074:T:C	ATP7B:NM_001005918:exon13:c.3055A>G:p.T1019A,ATP7B:NM_001330579:exon15:c.3424A>G:p.T1142A,ATP7B:NM_001330578:exon16:c.3442A>G:p.T1148A,ATP7B:NM_000053:exon17:c.3676A>G:p.T1226A,ATP7B:NM_001243182:exon18:c.3343A>G:p.T1115A	nonsynonymous SNV
	13:51939079:C:A	Pathogenic	0.915638		13:51939079:C:A	Pathogenic	0.997498		13:51939079:C:A	ATP7B:NM_001005918:exon13:c.3050G>T:p.R1017L,ATP7B:NM_001330579:exon15:c.3419G>T:p.R1140L,ATP7B:NM_001330578:exon16:c.3437G>T:p.R1146L,ATP7B:NM_000053:exon17:c.3671G>T:p.R1224L,ATP7B:NM_001243182:exon18:c.3338G>T:p.R1113L	nonsynonymous SNV
	13:51939079:C:T	Pathogenic	0.888286		13:51939079:C:T	Pathogenic	0.998993		13:51939079:C:T	ATP7B:NM_001005918:exon13:c.3050G>A:p.R1017Q,ATP7B:NM_001330579:exon15:c.3419G>A:p.R1140Q,ATP7B:NM_001330578:exon16:c.3437G>A:p.R1146Q,ATP7B:NM_000053:exon17:c.3671G>A:p.R1224Q,ATP7B:NM_001243182:exon18:c.3338G>A:p.R1113Q	nonsynonymous SNV
	13:51939085:TCCC:T	Pathogenic	0.515294		13:51939085:TCCC:T	Pathogenic	0.996514		13:51939085:TCCC:T	ATP7B:NM_001005918:exon13:c.3041_3043del:p.G1014del,ATP7B:NM_001330579:exon15:c.3410_3412del:p.G1137del,ATP7B:NM_001330578:exon16:c.3428_3430del:p.G1143del,ATP7B:NM_000053:exon17:c.3662_3664del:p.G1221del,ATP7B:NM_001243182:exon18:c.3329_3331del:p.G1110del	nonframeshift deletion
	13:51939086:TCCC:T	Pathogenic	0.515294		13:51939086:TCCC:T	Pathogenic	0.996514		13:51939086:TCCC:T	ATP7B:NM_001005918:exon13:c.3040_3042del:p.G1014del,ATP7B:NM_001330579:exon15:c.3409_3411del:p.G1137del,ATP7B:NM_001330578:exon16:c.3427_3429del:p.G1143del,ATP7B:NM_000053:exon17:c.3661_3663del:p.G1221del,ATP7B:NM_001243182:exon18:c.3328_3330del:p.G1110del	nonframeshift deletion
	13:51939090:C:T	Benign	0.996926		13:51939090:C:T	Benign	0.985675		13:51939090:C:T	ATP7B:NM_001005918:exon13:c.3039G>A:p.T1013T,ATP7B:NM_001330579:exon15:c.3408G>A:p.T1136T,ATP7B:NM_001330578:exon16:c.3426G>A:p.T1142T,ATP7B:NM_000053:exon17:c.3660G>A:p.T1220T,ATP7B:NM_001243182:exon18:c.3327G>A:p.T1109T	synonymous SNV
	13:51939096:TCAGAAC:T	Pathogenic	0.515357		13:51939096:TCAGAAC:T	Pathogenic	0.996514		13:51939096:TCAGAAC:T	ATP7B:NM_001005918:exon13:c.3027_3032del:p.V1010_L1011del,ATP7B:NM_001330579:exon15:c.3396_3401del:p.V1133_L1134del,ATP7B:NM_001330578:exon16:c.3414_3419del:p.V1139_L1140del,ATP7B:NM_000053:exon17:c.3648_3653del:p.V1217_L1218del,ATP7B:NM_001243182:exon18:c.3315_3320del:p.V1106_L1107del	nonframeshift deletion
	13:51939097:A:G	Pathogenic	0.972243		13:51939097:A:G	Pathogenic	0.999705		13:51939097:A:G	ATP7B:NM_001005918:exon13:c.3032T>C:p.L1011P,ATP7B:NM_001330579:exon15:c.3401T>C:p.L1134P,ATP7B:NM_001330578:exon16:c.3419T>C:p.L1140P,ATP7B:NM_000053:exon17:c.3653T>C:p.L1218P,ATP7B:NM_001243182:exon18:c.3320T>C:p.L1107P	nonsynonymous SNV
	13:51939098:G:C	Pathogenic	0.951433		13:51939098:G:C	Pathogenic	0.999705		13:51939098:G:C	ATP7B:NM_001005918:exon13:c.3031C>G:p.L1011V,ATP7B:NM_001330579:exon15:c.3400C>G:p.L1134V,ATP7B:NM_001330578:exon16:c.3418C>G:p.L1140V,ATP7B:NM_000053:exon17:c.3652C>G:p.L1218V,ATP7B:NM_001243182:exon18:c.3319C>G:p.L1107V	nonsynonymous SNV
	13:51939106:T:C	Pathogenic	0.942552		13:51939106:T:C	Pathogenic	0.999145		13:51939106:T:C	ATP7B:NM_001005918:exon13:c.3023A>G:p.D1008G,ATP7B:NM_001330579:exon15:c.3392A>G:p.D1131G,ATP7B:NM_001330578:exon16:c.3410A>G:p.D1137G,ATP7B:NM_000053:exon17:c.3644A>G:p.D1215G,ATP7B:NM_001243182:exon18:c.3311A>G:p.D1104G	nonsynonymous SNV
	13:51939107:C:T	Pathogenic	0.93689		13:51939107:C:T	Pathogenic	0.998326		13:51939107:C:T	ATP7B:NM_001005918:exon13:c.3022G>A:p.D1008N,ATP7B:NM_001330579:exon15:c.3391G>A:p.D1131N,ATP7B:NM_001330578:exon16:c.3409G>A:p.D1137N,ATP7B:NM_000053:exon17:c.3643G>A:p.D1215N,ATP7B:NM_001243182:exon18:c.3310G>A:p.D1104N	nonsynonymous SNV
	13:51939107:C:A	Pathogenic	0.964649		13:51939107:C:A	Pathogenic	0.999705		13:51939107:C:A	ATP7B:NM_001005918:exon13:c.3022G>T:p.D1008Y,ATP7B:NM_001330579:exon15:c.3391G>T:p.D1131Y,ATP7B:NM_001330578:exon16:c.3409G>T:p.D1137Y,ATP7B:NM_000053:exon17:c.3643G>T:p.D1215Y,ATP7B:NM_001243182:exon18:c.3310G>T:p.D1104Y	nonsynonymous SNV
	13:51939112:C:A	Pathogenic	0.976233		13:51939112:C:A	Pathogenic	0.999705		13:51939112:C:A	ATP7B:NM_001005918:exon13:c.3017G>T:p.G1006V,ATP7B:NM_001330579:exon15:c.3386G>T:p.G1129V,ATP7B:NM_001330578:exon16:c.3404G>T:p.G1135V,ATP7B:NM_000053:exon17:c.3638G>T:p.G1213V,ATP7B:NM_001243182:exon18:c.3305G>T:p.G1102V	nonsynonymous SNV
	13:51939113:C:T	Pathogenic	0.972937		13:51939113:C:T	Pathogenic	0.999136		13:51939113:C:T	ATP7B:NM_001005918:exon13:c.3016G>A:p.G1006S,ATP7B:NM_001330579:exon15:c.3385G>A:p.G1129S,ATP7B:NM_001330578:exon16:c.3403G>A:p.G1135S,ATP7B:NM_000053:exon17:c.3637G>A:p.G1213S,ATP7B:NM_001243182:exon18:c.3304G>A:p.G1102S	nonsynonymous SNV
	13:51939118:GCTCTGC:G	Pathogenic	0.515483		13:51939118:GCTCTGC:G	Pathogenic	0.996514		13:51939118:GCTCTGC:G	ATP7B:NM_001005918:exon13:c.3005_3010del:p.L1002_S1004delinsR,ATP7B:NM_001330579:exon15:c.3374_3379del:p.L1125_S1127delinsR,ATP7B:NM_001330578:exon16:c.3392_3397del:p.L1131_S1133delinsR,ATP7B:NM_000053:exon17:c.3626_3631del:p.L1209_S1211delinsR,ATP7B:NM_001243182:exon18:c.3293_3298del:p.L1098_S1100delinsR	nonframeshift deletion
	13:51939125:G:A	Benign	0.996958		13:51939125:G:A	Benign	0.985675		13:51939125:G:A	ATP7B:NM_001005918:exon13:c.3004C>T:p.L1002L,ATP7B:NM_001330579:exon15:c.3373C>T:p.L1125L,ATP7B:NM_001330578:exon16:c.3391C>T:p.L1131L,ATP7B:NM_000053:exon17:c.3625C>T:p.L1209L,ATP7B:NM_001243182:exon18:c.3292C>T:p.L1098L	synonymous SNV
	13:51939126:C:A	Benign	0.996959		13:51939126:C:A	Benign	0.992765		13:51939126:C:A	ATP7B:NM_001005918:exon13:c.3003G>T:p.T1001T,ATP7B:NM_001330579:exon15:c.3372G>T:p.T1124T,ATP7B:NM_001330578:exon16:c.3390G>T:p.T1130T,ATP7B:NM_000053:exon17:c.3624G>T:p.T1208T,ATP7B:NM_001243182:exon18:c.3291G>T:p.T1097T	synonymous SNV
	13:51939127:G:A	Pathogenic	0.891922		13:51939127:G:A	Pathogenic	0.998448		13:51939127:G:A	ATP7B:NM_001005918:exon13:c.3002C>T:p.T1001M,ATP7B:NM_001330579:exon15:c.3371C>T:p.T1124M,ATP7B:NM_001330578:exon16:c.3389C>T:p.T1130M,ATP7B:NM_000053:exon17:c.3623C>T:p.T1208M,ATP7B:NM_001243182:exon18:c.3290C>T:p.T1097M	nonsynonymous SNV
	13:51939130:T:C	Benign	0.872903		13:51939130:T:C	Benign	0.971273		13:51939130:T:C	ATP7B:NM_001005918:exon13:c.2999A>G:p.H1000R,ATP7B:NM_001330579:exon15:c.3368A>G:p.H1123R,ATP7B:NM_001330578:exon16:c.3386A>G:p.H1129R,ATP7B:NM_000053:exon17:c.3620A>G:p.H1207R,ATP7B:NM_001243182:exon18:c.3287A>G:p.H1096R	nonsynonymous SNV
	13:51939131:G:A	Pathogenic	0.694136		13:51939131:G:A	Pathogenic	0.946735		13:51939131:G:A	ATP7B:NM_001005918:exon13:c.2998C>T:p.H1000Y,ATP7B:NM_001330579:exon15:c.3367C>T:p.H1123Y,ATP7B:NM_001330578:exon16:c.3385C>T:p.H1129Y,ATP7B:NM_000053:exon17:c.3619C>T:p.H1207Y,ATP7B:NM_001243182:exon18:c.3286C>T:p.H1096Y	nonsynonymous SNV
	13:51939131:G:C	Pathogenic	0.8661		13:51939131:G:C	Pathogenic	0.999145		13:51939131:G:C	ATP7B:NM_001005918:exon13:c.2998C>G:p.H1000D,ATP7B:NM_001330579:exon15:c.3367C>G:p.H1123D,ATP7B:NM_001330578:exon16:c.3385C>G:p.H1129D,ATP7B:NM_000053:exon17:c.3619C>G:p.H1207D,ATP7B:NM_001243182:exon18:c.3286C>G:p.H1096D	nonsynonymous SNV
	13:51939134:C:T	Pathogenic	0.876075		13:51939134:C:T	Pathogenic	0.999705		13:51939134:C:T	ATP7B:NM_001005918:exon13:c.2995G>A:p.V999M,ATP7B:NM_001330579:exon15:c.3364G>A:p.V1122M,ATP7B:NM_001330578:exon16:c.3382G>A:p.V1128M,ATP7B:NM_000053:exon17:c.3616G>A:p.V1206M,ATP7B:NM_001243182:exon18:c.3283G>A:p.V1095M	nonsynonymous SNV
	13:51939137:C:T	Pathogenic	0.953306		13:51939137:C:T	Pathogenic	0.998993		13:51939137:C:T	ATP7B:NM_001005918:exon13:c.2992G>A:p.A998T,ATP7B:NM_001330579:exon15:c.3361G>A:p.A1121T,ATP7B:NM_001330578:exon16:c.3379G>A:p.A1127T,ATP7B:NM_000053:exon17:c.3613G>A:p.A1205T,ATP7B:NM_001243182:exon18:c.3280G>A:p.A1094T	nonsynonymous SNV
	13:51939145:G:T	Pathogenic	0.986479		13:51939145:G:T	Pathogenic	0.999705		13:51939145:G:T	ATP7B:NM_001005918:exon13:c.2984C>A:p.A995D,ATP7B:NM_001330579:exon15:c.3353C>A:p.A1118D,ATP7B:NM_001330578:exon16:c.3371C>A:p.A1124D,ATP7B:NM_000053:exon17:c.3605C>A:p.A1202D,ATP7B:NM_001243182:exon18:c.3272C>A:p.A1091D	nonsynonymous SNV
	13:51939145:G:C	Pathogenic	0.987603		13:51939145:G:C	Pathogenic	0.999705		13:51939145:G:C	ATP7B:NM_001005918:exon13:c.2984C>G:p.A995G,ATP7B:NM_001330579:exon15:c.3353C>G:p.A1118G,ATP7B:NM_001330578:exon16:c.3371C>G:p.A1124G,ATP7B:NM_000053:exon17:c.3605C>G:p.A1202G,ATP7B:NM_001243182:exon18:c.3272C>G:p.A1091G	nonsynonymous SNV
	13:51939151:T:G	Benign	0.541883		13:51939151:T:G	Benign	0.789645		13:51939151:T:G	ATP7B:NM_001005918:exon13:c.2978A>C:p.Q993P,ATP7B:NM_001330579:exon15:c.3347A>C:p.Q1116P,ATP7B:NM_001330578:exon16:c.3365A>C:p.Q1122P,ATP7B:NM_000053:exon17:c.3599A>C:p.Q1200P,ATP7B:NM_001243182:exon18:c.3266A>C:p.Q1089P	nonsynonymous SNV
	13:51939161:C:T	Benign	0.834584		13:51939161:C:T	Pathogenic	0.764085		13:51939161:C:T	ATP7B:NM_001005918:exon13:c.2968G>A:p.A990T,ATP7B:NM_001330579:exon15:c.3337G>A:p.A1113T,ATP7B:NM_001330578:exon16:c.3355G>A:p.A1119T,ATP7B:NM_000053:exon17:c.3589G>A:p.A1197T,ATP7B:NM_001243182:exon18:c.3256G>A:p.A1086T	nonsynonymous SNV
	13:51939162:G:A	Benign	0.997179		13:51939162:G:A	Benign	0.994792		13:51939162:G:A	ATP7B:NM_001005918:exon13:c.2967C>T:p.D989D,ATP7B:NM_001330579:exon15:c.3336C>T:p.D1112D,ATP7B:NM_001330578:exon16:c.3354C>T:p.D1118D,ATP7B:NM_000053:exon17:c.3588C>T:p.D1196D,ATP7B:NM_001243182:exon18:c.3255C>T:p.D1085D	synonymous SNV
	13:51939163:T:C	Pathogenic	0.942181		13:51939163:T:C	Pathogenic	0.999502		13:51939163:T:C	ATP7B:NM_001005918:exon13:c.2966A>G:p.D989G,ATP7B:NM_001330579:exon15:c.3335A>G:p.D1112G,ATP7B:NM_001330578:exon16:c.3353A>G:p.D1118G,ATP7B:NM_000053:exon17:c.3587A>G:p.D1196G,ATP7B:NM_001243182:exon18:c.3254A>G:p.D1085G	nonsynonymous SNV
	13:51939166:G:A	Pathogenic	0.965473		13:51939166:G:A	Pathogenic	0.999705		13:51939166:G:A	ATP7B:NM_001005918:exon13:c.2963C>T:p.A988V,ATP7B:NM_001330579:exon15:c.3332C>T:p.A1111V,ATP7B:NM_001330578:exon16:c.3350C>T:p.A1117V,ATP7B:NM_000053:exon17:c.3584C>T:p.A1195V,ATP7B:NM_001243182:exon18:c.3251C>T:p.A1084V	nonsynonymous SNV
	13:51939167:C:T	Pathogenic	0.947891		13:51939167:C:T	Pathogenic	0.997542		13:51939167:C:T	ATP7B:NM_001005918:exon13:c.2962G>A:p.A988T,ATP7B:NM_001330579:exon15:c.3331G>A:p.A1111T,ATP7B:NM_001330578:exon16:c.3349G>A:p.A1117T,ATP7B:NM_000053:exon17:c.3583G>A:p.A1195T,ATP7B:NM_001243182:exon18:c.3250G>A:p.A1084T	nonsynonymous SNV
	13:51939168:G:A	Benign	0.997001		13:51939168:G:A	Benign	0.992765		13:51939168:G:A	ATP7B:NM_001005918:exon13:c.2961C>T:p.I987I,ATP7B:NM_001330579:exon15:c.3330C>T:p.I1110I,ATP7B:NM_001330578:exon16:c.3348C>T:p.I1116I,ATP7B:NM_000053:exon17:c.3582C>T:p.I1194I,ATP7B:NM_001243182:exon18:c.3249C>T:p.I1083I	synonymous SNV
	13:51939173:C:T	Pathogenic	0.868723		13:51939173:C:T	Pathogenic	0.998448		13:51939173:C:T	ATP7B:NM_001005918:exon13:c.2956G>A:p.A986T,ATP7B:NM_001330579:exon15:c.3325G>A:p.A1109T,ATP7B:NM_001330578:exon16:c.3343G>A:p.A1115T,ATP7B:NM_000053:exon17:c.3577G>A:p.A1193T,ATP7B:NM_001243182:exon18:c.3244G>A:p.A1082T	nonsynonymous SNV
	13:51939173:C:G	Pathogenic	0.891064		13:51939173:C:G	Pathogenic	0.999705		13:51939173:C:G	ATP7B:NM_001005918:exon13:c.2956G>C:p.A986P,ATP7B:NM_001330579:exon15:c.3325G>C:p.A1109P,ATP7B:NM_001330578:exon16:c.3343G>C:p.A1115P,ATP7B:NM_000053:exon17:c.3577G>C:p.A1193P,ATP7B:NM_001243182:exon18:c.3244G>C:p.A1082P	nonsynonymous SNV
	13:51939177:C:A	Pathogenic	0.931527		13:51939177:C:A	Pathogenic	0.99819		13:51939177:C:A	ATP7B:NM_001005918:exon13:c.2952G>T:p.M984I,ATP7B:NM_001330579:exon15:c.3321G>T:p.M1107I,ATP7B:NM_001330578:exon16:c.3339G>T:p.M1113I,ATP7B:NM_000053:exon17:c.3573G>T:p.M1191I,ATP7B:NM_001243182:exon18:c.3240G>T:p.M1080I	nonsynonymous SNV
	13:51939179:T:C	Pathogenic	0.867678		13:51939179:T:C	Pathogenic	0.992547		13:51939179:T:C	ATP7B:NM_001005918:exon13:c.2950A>G:p.M984V,ATP7B:NM_001330579:exon15:c.3319A>G:p.M1107V,ATP7B:NM_001330578:exon16:c.3337A>G:p.M1113V,ATP7B:NM_000053:exon17:c.3571A>G:p.M1191V,ATP7B:NM_001243182:exon18:c.3238A>G:p.M1080V	nonsynonymous SNV
	13:51939187:A:C	Pathogenic	0.944402		13:51939187:A:C	Pathogenic	0.999705		13:51939187:A:C	ATP7B:NM_001005918:exon13:c.2942T>G:p.L981R,ATP7B:NM_001330579:exon15:c.3311T>G:p.L1104R,ATP7B:NM_001330578:exon16:c.3329T>G:p.L1110R,ATP7B:NM_000053:exon17:c.3563T>G:p.L1188R,ATP7B:NM_001243182:exon18:c.3230T>G:p.L1077R	nonsynonymous SNV
	13:51940392:CGCCTGTAATCCCAGCACTTTGGGAGGCCAAGGCAAGCAGATCACCTGAGGTCAGGAGTTCGAGACCAGCCTGGTGAAACCCCGTCTCTACTAAAAATACAAAATGTAGCTGGGCGTGGTGGCGGGGGCCTGTAATCCCAGCTACTCAGGAGTCTGAGGCAGGAGAATTGCTTGAACCCGGAAGGTGGAGCTTGTAGTGAGACAAGTCACACCACTCCACTGCACTACAGCCTGGGTGACAAGAGGGAAACTCAGTCTAAAAAAGAAAAAGAAAGTAATAATAAATAAATAAAGCAGACAGAGAAGGGTGGCATGGATCTCATTATTTAAATGCATCCTGTAGTTAAACCTGCTGGGAAGTGAATTCCTGCTCTGTCTGCAGGGATG…	Pathogenic	0.998965		13:51940392:CGCCTGTAATCCCAGCACTTTGGGAGGCCAAGGCAAGCAGATCACCTGAGGTCAGGAGTTCGAGACCAGCCTGGTGAAACCCCGTCTCTACTAAAAATACAAAATGTAGCTGGGCGTGGTGGCGGGGGCCTGTAATCCCAGCTACTCAGGAGTCTGAGGCAGGAGAATTGCTTGAACCCGGAAGGTGGAGCTTGTAGTGAGACAAGTCACACCACTCCACTGCACTACAGCCTGGGTGACAAGAGGGAAACTCAGTCTAAAAAAGAAAAAGAAAGTAATAATAAATAAATAAAGCAGACAGAGAAGGGTGGCATGGATCTCATTATTTAAATGCATCCTGTAGTTAAACCTGCTGGGAAGTGAATTCCTGCTCTGTCTGCAGGGATG…	Pathogenic	0.999678		13:51940392:CGCCTGTAATCCCAGCACTTTGGGAGGCCAAGGCAAGCAGATCACCTGAGGTCAGGAGTTCGAGACCAGCCTGGTGAAACCCCGTCTCTACTAAAAATACAAAATGTAGCTGGGCGTGGTGGCGGGGGCCTGTAATCCCAGCTACTCAGGAGTCTGAGGCAGGAGAATTGCTTGAACCCGGAAGGTGGAGCTTGTAGTGAGACAAGTCACACCACTCCACTGCACTACAGCCTGGGTGACAAGAGGGAAACTCAGTCTAAAAAAGAAAAAGAAAGTAATAATAAATAAATAAAGCAGACAGAGAAGGGTGGCATGGATCTCATTATTTAAATGCATCCTGTAGTTAAACCTGCTGGGAAGTGAATTCCTGCTCTGTCTGCAGGGATG…	ATP7B:NM_001005918:exon10:c.2512_2935del:p.L838Vfs*6,ATP7B:NM_001330579:exon12:c.2881_3304del:p.L961Vfs*6,ATP7B:NM_001330578:exon13:c.2899_3322del:p.L967Vfs*6,ATP7B:NM_000053:exon14:c.3133_3556del:p.L1045Vfs*6,ATP7B:NM_001243182:exon15:c.2800_3223del:p.L934Vfs*6	frameshift deletion
	13:51941081:C:G	Pathogenic	0.996467		13:51941081:C:G	Pathogenic	0.999705		13:51941081:C:G	ATP7B:NM_001005918:exon12:c.2935G>C:p.G979R,ATP7B:NM_001330579:exon14:c.3304G>C:p.G1102R,ATP7B:NM_001330578:exon15:c.3322G>C:p.G1108R,ATP7B:NM_000053:exon16:c.3556G>C:p.G1186R,ATP7B:NM_001243182:exon17:c.3223G>C:p.G1075R	nonsynonymous SNV
	13:51941081:C:A	Pathogenic	0.996957		13:51941081:C:A	Pathogenic	0.999705		13:51941081:C:A	ATP7B:NM_001005918:exon12:c.2935G>T:p.G979C,ATP7B:NM_001330579:exon14:c.3304G>T:p.G1102C,ATP7B:NM_001330578:exon15:c.3322G>T:p.G1108C,ATP7B:NM_000053:exon16:c.3556G>T:p.G1186C,ATP7B:NM_001243182:exon17:c.3223G>T:p.G1075C	nonsynonymous SNV
	13:51941082:G:T	Pathogenic	0.756429		13:51941082:G:T	Pathogenic	0.995004		13:51941082:G:T	ATP7B:NM_001005918:exon12:c.2934C>A:p.D978E,ATP7B:NM_001330579:exon14:c.3303C>A:p.D1101E,ATP7B:NM_001330578:exon15:c.3321C>A:p.D1107E,ATP7B:NM_000053:exon16:c.3555C>A:p.D1185E,ATP7B:NM_001243182:exon17:c.3222C>A:p.D1074E	nonsynonymous SNV
	13:51941086:A:G	Pathogenic	0.943305		13:51941086:A:G	Pathogenic	0.999705		13:51941086:A:G	ATP7B:NM_001005918:exon12:c.2930T>C:p.I977T,ATP7B:NM_001330579:exon14:c.3299T>C:p.I1100T,ATP7B:NM_001330578:exon15:c.3317T>C:p.I1106T,ATP7B:NM_000053:exon16:c.3551T>C:p.I1184T,ATP7B:NM_001243182:exon17:c.3218T>C:p.I1073T	nonsynonymous SNV
	13:51941087:T:C	Pathogenic	0.802989		13:51941087:T:C	Pathogenic	0.996496		13:51941087:T:C	ATP7B:NM_001005918:exon12:c.2929A>G:p.I977V,ATP7B:NM_001330579:exon14:c.3298A>G:p.I1100V,ATP7B:NM_001330578:exon15:c.3316A>G:p.I1106V,ATP7B:NM_000053:exon16:c.3550A>G:p.I1184V,ATP7B:NM_001243182:exon17:c.3217A>G:p.I1073V	nonsynonymous SNV
	13:51941089:G:C	Pathogenic	0.993844		13:51941089:G:C	Pathogenic	0.999705		13:51941089:G:C	ATP7B:NM_001005918:exon12:c.2927C>G:p.A976G,ATP7B:NM_001330579:exon14:c.3296C>G:p.A1099G,ATP7B:NM_001330578:exon15:c.3314C>G:p.A1105G,ATP7B:NM_000053:exon16:c.3548C>G:p.A1183G,ATP7B:NM_001243182:exon17:c.3215C>G:p.A1072G	nonsynonymous SNV
	13:51941090:C:T	Pathogenic	0.984222		13:51941090:C:T	Pathogenic	0.999705		13:51941090:C:T	ATP7B:NM_001005918:exon12:c.2926G>A:p.A976T,ATP7B:NM_001330579:exon14:c.3295G>A:p.A1099T,ATP7B:NM_001330578:exon15:c.3313G>A:p.A1105T,ATP7B:NM_000053:exon16:c.3547G>A:p.A1183T,ATP7B:NM_001243182:exon17:c.3214G>A:p.A1072T	nonsynonymous SNV
	13:51941095:A:G	Pathogenic	0.982594		13:51941095:A:G	Pathogenic	0.999705		13:51941095:A:G	ATP7B:NM_001005918:exon12:c.2921T>C:p.L974P,ATP7B:NM_001330579:exon14:c.3290T>C:p.L1097P,ATP7B:NM_001330578:exon15:c.3308T>C:p.L1103P,ATP7B:NM_000053:exon16:c.3542T>C:p.L1181P,ATP7B:NM_001243182:exon17:c.3209T>C:p.L1070P	nonsynonymous SNV
	13:51941105:T:C	Pathogenic	0.945821		13:51941105:T:C	Pathogenic	0.999705		13:51941105:T:C	ATP7B:NM_001005918:exon12:c.2911A>G:p.T971A,ATP7B:NM_001330579:exon14:c.3280A>G:p.T1094A,ATP7B:NM_001330578:exon15:c.3298A>G:p.T1100A,ATP7B:NM_000053:exon16:c.3532A>G:p.T1178A,ATP7B:NM_001243182:exon17:c.3199A>G:p.T1067A	nonsynonymous SNV
	13:51941117:T:C	Pathogenic	0.763995		13:51941117:T:C	Pathogenic	0.974262		13:51941117:T:C	ATP7B:NM_001005918:exon12:c.2899A>G:p.M967V,ATP7B:NM_001330579:exon14:c.3268A>G:p.M1090V,ATP7B:NM_001330578:exon15:c.3286A>G:p.M1096V,ATP7B:NM_000053:exon16:c.3520A>G:p.M1174V,ATP7B:NM_001243182:exon17:c.3187A>G:p.M1063V	nonsynonymous SNV
	13:51941117:T:A	Pathogenic	0.764357		13:51941117:T:A	Pathogenic	0.885404		13:51941117:T:A	ATP7B:NM_001005918:exon12:c.2899A>T:p.M967L,ATP7B:NM_001330579:exon14:c.3268A>T:p.M1090L,ATP7B:NM_001330578:exon15:c.3286A>T:p.M1096L,ATP7B:NM_000053:exon16:c.3520A>T:p.M1174L,ATP7B:NM_001243182:exon17:c.3187A>T:p.M1063L	nonsynonymous SNV
	13:51941135:C:T	Pathogenic	0.643374		13:51941135:C:T	Pathogenic	0.968636		13:51941135:C:T	ATP7B:NM_001005918:exon12:c.2881G>A:p.A961T,ATP7B:NM_001330579:exon14:c.3250G>A:p.A1084T,ATP7B:NM_001330578:exon15:c.3268G>A:p.A1090T,ATP7B:NM_000053:exon16:c.3502G>A:p.A1168T,ATP7B:NM_001243182:exon17:c.3169G>A:p.A1057T	nonsynonymous SNV
	13:51941135:C:A	Pathogenic	0.605658		13:51941135:C:A	Pathogenic	0.956436		13:51941135:C:A	ATP7B:NM_001005918:exon12:c.2881G>T:p.A961S,ATP7B:NM_001330579:exon14:c.3250G>T:p.A1084S,ATP7B:NM_001330578:exon15:c.3268G>T:p.A1090S,ATP7B:NM_000053:exon16:c.3502G>T:p.A1168S,ATP7B:NM_001243182:exon17:c.3169G>T:p.A1057S	nonsynonymous SNV
	13:51941135:C:G	Pathogenic	0.797293		13:51941135:C:G	Pathogenic	0.998545		13:51941135:C:G	ATP7B:NM_001005918:exon12:c.2881G>C:p.A961P,ATP7B:NM_001330579:exon14:c.3250G>C:p.A1084P,ATP7B:NM_001330578:exon15:c.3268G>C:p.A1090P,ATP7B:NM_000053:exon16:c.3502G>C:p.A1168P,ATP7B:NM_001243182:exon17:c.3169G>C:p.A1057P	nonsynonymous SNV
	13:51941139:A:G	Benign	0.997017		13:51941139:A:G	Benign	0.992765		13:51941139:A:G	ATP7B:NM_001005918:exon12:c.2877T>C:p.S959S,ATP7B:NM_001330579:exon14:c.3246T>C:p.S1082S,ATP7B:NM_001330578:exon15:c.3264T>C:p.S1088S,ATP7B:NM_000053:exon16:c.3498T>C:p.S1166S,ATP7B:NM_001243182:exon17:c.3165T>C:p.S1055S	synonymous SNV
	13:51941147:C:T	Pathogenic	0.937527		13:51941147:C:T	Pathogenic	0.99836		13:51941147:C:T	ATP7B:NM_001005918:exon12:c.2869G>A:p.D957N,ATP7B:NM_001330579:exon14:c.3238G>A:p.D1080N,ATP7B:NM_001330578:exon15:c.3256G>A:p.D1086N,ATP7B:NM_000053:exon16:c.3490G>A:p.D1164N,ATP7B:NM_001243182:exon17:c.3157G>A:p.D1053N	nonsynonymous SNV
	13:51941153:A:G	Pathogenic	0.517598		13:51941153:A:G	Pathogenic	0.897838		13:51941153:A:G	ATP7B:NM_001005918:exon12:c.2863T>C:p.S955P,ATP7B:NM_001330579:exon14:c.3232T>C:p.S1078P,ATP7B:NM_001330578:exon15:c.3250T>C:p.S1084P,ATP7B:NM_000053:exon16:c.3484T>C:p.S1162P,ATP7B:NM_001243182:exon17:c.3151T>C:p.S1051P	nonsynonymous SNV
	13:51941156:T:C	Benign	0.56047		13:51941156:T:C	Benign	0.609463		13:51941156:T:C	ATP7B:NM_001005918:exon12:c.2860A>G:p.I954V,ATP7B:NM_001330579:exon14:c.3229A>G:p.I1077V,ATP7B:NM_001330578:exon15:c.3247A>G:p.I1083V,ATP7B:NM_000053:exon16:c.3481A>G:p.I1161V,ATP7B:NM_001243182:exon17:c.3148A>G:p.I1050V	nonsynonymous SNV
	13:51941164:C:A	Pathogenic	0.973225		13:51941164:C:A	Pathogenic	0.999136		13:51941164:C:A	ATP7B:NM_001005918:exon12:c.2852G>T:p.G951V,ATP7B:NM_001330579:exon14:c.3221G>T:p.G1074V,ATP7B:NM_001330578:exon15:c.3239G>T:p.G1080V,ATP7B:NM_000053:exon16:c.3473G>T:p.G1158V,ATP7B:NM_001243182:exon17:c.3140G>T:p.G1047V	nonsynonymous SNV
	13:51941165:C:T	Pathogenic	0.958584		13:51941165:C:T	Pathogenic	0.998448		13:51941165:C:T	ATP7B:NM_001005918:exon12:c.2851G>A:p.G951S,ATP7B:NM_001330579:exon14:c.3220G>A:p.G1074S,ATP7B:NM_001330578:exon15:c.3238G>A:p.G1080S,ATP7B:NM_000053:exon16:c.3472G>A:p.G1158S,ATP7B:NM_001243182:exon17:c.3139G>A:p.G1047S	nonsynonymous SNV
	13:51941170:C:T	Pathogenic	0.979908		13:51941170:C:T	Pathogenic	0.999136		13:51941170:C:T	ATP7B:NM_001005918:exon12:c.2846G>A:p.R949H,ATP7B:NM_001330579:exon14:c.3215G>A:p.R1072H,ATP7B:NM_001330578:exon15:c.3233G>A:p.R1078H,ATP7B:NM_000053:exon16:c.3467G>A:p.R1156H,ATP7B:NM_001243182:exon17:c.3134G>A:p.R1045H	nonsynonymous SNV
	13:51941171:G:A	Pathogenic	0.992012		13:51941171:G:A	Pathogenic	0.999705		13:51941171:G:A	ATP7B:NM_001005918:exon12:c.2845C>T:p.R949C,ATP7B:NM_001330579:exon14:c.3214C>T:p.R1072C,ATP7B:NM_001330578:exon15:c.3232C>T:p.R1078C,ATP7B:NM_000053:exon16:c.3466C>T:p.R1156C,ATP7B:NM_001243182:exon17:c.3133C>T:p.R1045C	nonsynonymous SNV
	13:51941176:A:G	Pathogenic	0.958315		13:51941176:A:G	Pathogenic	0.999705		13:51941176:A:G	ATP7B:NM_001005918:exon12:c.2840T>C:p.L947P,ATP7B:NM_001330579:exon14:c.3209T>C:p.L1070P,ATP7B:NM_001330578:exon15:c.3227T>C:p.L1076P,ATP7B:NM_000053:exon16:c.3461T>C:p.L1154P,ATP7B:NM_001243182:exon17:c.3128T>C:p.L1043P	nonsynonymous SNV
	13:51941185:C:G	Pathogenic	0.976927		13:51941185:C:G	Pathogenic	0.998448		13:51941185:C:G	ATP7B:NM_001005918:exon12:c.2831G>C:p.R944P,ATP7B:NM_001330579:exon14:c.3200G>C:p.R1067P,ATP7B:NM_001330578:exon15:c.3218G>C:p.R1073P,ATP7B:NM_000053:exon16:c.3452G>C:p.R1151P,ATP7B:NM_001243182:exon17:c.3119G>C:p.R1040P	nonsynonymous SNV
	13:51941185:C:T	Pathogenic	0.974127		13:51941185:C:T	Pathogenic	0.999705		13:51941185:C:T	ATP7B:NM_001005918:exon12:c.2831G>A:p.R944H,ATP7B:NM_001330579:exon14:c.3200G>A:p.R1067H,ATP7B:NM_001330578:exon15:c.3218G>A:p.R1073H,ATP7B:NM_000053:exon16:c.3452G>A:p.R1151H,ATP7B:NM_001243182:exon17:c.3119G>A:p.R1040H	nonsynonymous SNV
	13:51941186:G:C	Pathogenic	0.992902		13:51941186:G:C	Pathogenic	0.999705		13:51941186:G:C	ATP7B:NM_001005918:exon12:c.2830C>G:p.R944G,ATP7B:NM_001330579:exon14:c.3199C>G:p.R1067G,ATP7B:NM_001330578:exon15:c.3217C>G:p.R1073G,ATP7B:NM_000053:exon16:c.3451C>G:p.R1151G,ATP7B:NM_001243182:exon17:c.3118C>G:p.R1040G	nonsynonymous SNV
	13:51941191:C:G	Pathogenic	0.973795		13:51941191:C:G	Pathogenic	0.999705		13:51941191:C:G	ATP7B:NM_001005918:exon12:c.2825G>C:p.G942A,ATP7B:NM_001330579:exon14:c.3194G>C:p.G1065A,ATP7B:NM_001330578:exon15:c.3212G>C:p.G1071A,ATP7B:NM_000053:exon16:c.3446G>C:p.G1149A,ATP7B:NM_001243182:exon17:c.3113G>C:p.G1038A	nonsynonymous SNV
	13:51941203:GAGA:G	Pathogenic	0.516602		13:51941203:GAGA:G	Pathogenic	0.996514		13:51941203:GAGA:G	ATP7B:NM_001005918:exon12:c.2810_2812del:p.F937del,ATP7B:NM_001330579:exon14:c.3179_3181del:p.F1060del,ATP7B:NM_001330578:exon15:c.3197_3199del:p.F1066del,ATP7B:NM_000053:exon16:c.3431_3433del:p.F1144del,ATP7B:NM_001243182:exon17:c.3098_3100del:p.F1033del	nonframeshift deletion
	13:51941204:GAGA:G	Pathogenic	0.516602		13:51941204:GAGA:G	Pathogenic	0.996514		13:51941204:GAGA:G	ATP7B:NM_001005918:exon12:c.2809_2811del:p.F937del,ATP7B:NM_001330579:exon14:c.3178_3180del:p.F1060del,ATP7B:NM_001330578:exon15:c.3196_3198del:p.F1066del,ATP7B:NM_000053:exon16:c.3430_3432del:p.F1144del,ATP7B:NM_001243182:exon17:c.3097_3099del:p.F1033del	nonframeshift deletion
	13:51941209:G:T	Pathogenic	0.615484		13:51941209:G:T	Pathogenic	0.979545		13:51941209:G:T	ATP7B:NM_001005918:exon12:c.2807C>A:p.T936N,ATP7B:NM_001330579:exon14:c.3176C>A:p.T1059N,ATP7B:NM_001330578:exon15:c.3194C>A:p.T1065N,ATP7B:NM_000053:exon16:c.3428C>A:p.T1143N,ATP7B:NM_001243182:exon17:c.3095C>A:p.T1032N	nonsynonymous SNV
	13:51941211:C:G	Pathogenic	0.504483		13:51941211:C:G	Pathogenic	0.986312		13:51941211:C:G	ATP7B:NM_001005918:exon12:c.2805G>C:p.Q935H,ATP7B:NM_001330579:exon14:c.3174G>C:p.Q1058H,ATP7B:NM_001330578:exon15:c.3192G>C:p.Q1064H,ATP7B:NM_000053:exon16:c.3426G>C:p.Q1142H,ATP7B:NM_001243182:exon17:c.3093G>C:p.Q1031H	nonsynonymous SNV
	13:51941215:G:A	Pathogenic	0.942538		13:51941215:G:A	Pathogenic	0.993444		13:51941215:G:A	ATP7B:NM_001005918:exon12:c.2801C>T:p.P934L,ATP7B:NM_001330579:exon14:c.3170C>T:p.P1057L,ATP7B:NM_001330578:exon15:c.3188C>T:p.P1063L,ATP7B:NM_000053:exon16:c.3422C>T:p.P1141L,ATP7B:NM_001243182:exon17:c.3089C>T:p.P1030L	nonsynonymous SNV
	13:51941215:G:C	Pathogenic	0.964036		13:51941215:G:C	Pathogenic	0.996616		13:51941215:G:C	ATP7B:NM_001005918:exon12:c.2801C>G:p.P934R,ATP7B:NM_001330579:exon14:c.3170C>G:p.P1057R,ATP7B:NM_001330578:exon15:c.3188C>G:p.P1063R,ATP7B:NM_000053:exon16:c.3422C>G:p.P1141R,ATP7B:NM_001243182:exon17:c.3089C>G:p.P1030R	nonsynonymous SNV
	13:51941221:G:C	Benign	0.58083		13:51941221:G:C	Benign	0.980202		13:51941221:G:C	ATP7B:NM_001005918:exon12:c.2795C>G:p.A932G,ATP7B:NM_001330579:exon14:c.3164C>G:p.A1055G,ATP7B:NM_001330578:exon15:c.3182C>G:p.A1061G,ATP7B:NM_000053:exon16:c.3416C>G:p.A1139G,ATP7B:NM_001243182:exon17:c.3083C>G:p.A1028G	nonsynonymous SNV
	13:51941222:C:T	Benign	0.507417		13:51941222:C:T	Benign	0.766456		13:51941222:C:T	ATP7B:NM_001005918:exon12:c.2794G>A:p.A932T,ATP7B:NM_001330579:exon14:c.3163G>A:p.A1055T,ATP7B:NM_001330578:exon15:c.3181G>A:p.A1061T,ATP7B:NM_000053:exon16:c.3415G>A:p.A1139T,ATP7B:NM_001243182:exon17:c.3082G>A:p.A1028T	nonsynonymous SNV
	13:51942392:C:T	Benign	0.526391		13:51942392:C:T	Pathogenic	0.735397		13:51942392:C:T	ATP7B:NM_001005918:exon11:c.2785G>A:p.E929K,ATP7B:NM_001330579:exon13:c.3154G>A:p.E1052K,ATP7B:NM_001330578:exon14:c.3172G>A:p.E1058K,ATP7B:NM_000053:exon15:c.3406G>A:p.E1136K,ATP7B:NM_001243182:exon16:c.3073G>A:p.E1025K	nonsynonymous SNV
	13:51942392:TCTG:T	Pathogenic	0.516803		13:51942392:TCTG:T	Pathogenic	0.996514		13:51942392:TCTG:T	ATP7B:NM_001005918:exon11:c.2782_2784del:p.A928del,ATP7B:NM_001330579:exon13:c.3151_3153del:p.A1051del,ATP7B:NM_001330578:exon14:c.3169_3171del:p.A1057del,ATP7B:NM_000053:exon15:c.3403_3405del:p.A1135del,ATP7B:NM_001243182:exon16:c.3070_3072del:p.A1024del	nonframeshift deletion
	13:51942393:T:C	Benign	0.997145		13:51942393:T:C	Benign	0.995085		13:51942393:T:C	ATP7B:NM_001005918:exon11:c.2784A>G:p.A928A,ATP7B:NM_001330579:exon13:c.3153A>G:p.A1051A,ATP7B:NM_001330578:exon14:c.3171A>G:p.A1057A,ATP7B:NM_000053:exon15:c.3405A>G:p.A1135A,ATP7B:NM_001243182:exon16:c.3072A>G:p.A1024A	synonymous SNV
	13:51942395:C:T	Benign	0.889918		13:51942395:C:T	Benign	0.991292		13:51942395:C:T	ATP7B:NM_001005918:exon11:c.2782G>A:p.A928T,ATP7B:NM_001330579:exon13:c.3151G>A:p.A1051T,ATP7B:NM_001330578:exon14:c.3169G>A:p.A1057T,ATP7B:NM_000053:exon15:c.3403G>A:p.A1135T,ATP7B:NM_001243182:exon16:c.3070G>A:p.A1024T	nonsynonymous SNV
	13:51942396:G:A	Benign	0.997072		13:51942396:G:A	Benign	0.994955		13:51942396:G:A	ATP7B:NM_001005918:exon11:c.2781C>T:p.P927P,ATP7B:NM_001330579:exon13:c.3150C>T:p.P1050P,ATP7B:NM_001330578:exon14:c.3168C>T:p.P1056P,ATP7B:NM_000053:exon15:c.3402C>T:p.P1134P,ATP7B:NM_001243182:exon16:c.3069C>T:p.P1023P	synonymous SNV
	13:51942402:G:A	Benign	0.997077		13:51942402:G:A	Benign	0.992765		13:51942402:G:A	ATP7B:NM_001005918:exon11:c.2775C>T:p.S925S,ATP7B:NM_001330579:exon13:c.3144C>T:p.S1048S,ATP7B:NM_001330578:exon14:c.3162C>T:p.S1054S,ATP7B:NM_000053:exon15:c.3396C>T:p.S1132S,ATP7B:NM_001243182:exon16:c.3063C>T:p.S1021S	synonymous SNV
	13:51942422:G:A	Benign	0.686628		13:51942422:G:A	Benign	0.786789		13:51942422:G:A	ATP7B:NM_001005918:exon11:c.2755C>T:p.H919Y,ATP7B:NM_001330579:exon13:c.3124C>T:p.H1042Y,ATP7B:NM_001330578:exon14:c.3142C>T:p.H1048Y,ATP7B:NM_000053:exon15:c.3376C>T:p.H1126Y,ATP7B:NM_001243182:exon16:c.3043C>T:p.H1015Y	nonsynonymous SNV
	13:51942428:C:A	Benign	0.833861		13:51942428:C:A	Benign	0.609463		13:51942428:C:A	ATP7B:NM_001005918:exon11:c.2749G>T:p.A917S,ATP7B:NM_001330579:exon13:c.3118G>T:p.A1040S,ATP7B:NM_001330578:exon14:c.3136G>T:p.A1046S,ATP7B:NM_000053:exon15:c.3370G>T:p.A1124S,ATP7B:NM_001243182:exon16:c.3037G>T:p.A1013S	nonsynonymous SNV
	13:51942429:C:T	Benign	0.997471		13:51942429:C:T	Benign	0.995085		13:51942429:C:T	ATP7B:NM_001005918:exon11:c.2748G>A:p.P916P,ATP7B:NM_001330579:exon13:c.3117G>A:p.P1039P,ATP7B:NM_001330578:exon14:c.3135G>A:p.P1045P,ATP7B:NM_000053:exon15:c.3369G>A:p.P1123P,ATP7B:NM_001243182:exon16:c.3036G>A:p.P1012P	synonymous SNV
	13:51942430:G:A	Benign	0.83082		13:51942430:G:A	Benign	0.98729		13:51942430:G:A	ATP7B:NM_001005918:exon11:c.2747C>T:p.P916L,ATP7B:NM_001330579:exon13:c.3116C>T:p.P1039L,ATP7B:NM_001330578:exon14:c.3134C>T:p.P1045L,ATP7B:NM_000053:exon15:c.3368C>T:p.P1123L,ATP7B:NM_001243182:exon16:c.3035C>T:p.P1012L	nonsynonymous SNV
	13:51942442:G:T	Benign	0.875998		13:51942442:G:T	Benign	0.628466		13:51942442:G:T	ATP7B:NM_001005918:exon11:c.2735C>A:p.P912H,ATP7B:NM_001330579:exon13:c.3104C>A:p.P1035H,ATP7B:NM_001330578:exon14:c.3122C>A:p.P1041H,ATP7B:NM_000053:exon15:c.3356C>A:p.P1119H,ATP7B:NM_001243182:exon16:c.3023C>A:p.P1008H	nonsynonymous SNV
	13:51942451:C:A	Pathogenic	0.609595		13:51942451:C:A	Pathogenic	0.996126		13:51942451:C:A	ATP7B:NM_001005918:exon11:c.2726G>T:p.S909I,ATP7B:NM_001330579:exon13:c.3095G>T:p.S1032I,ATP7B:NM_001330578:exon14:c.3113G>T:p.S1038I,ATP7B:NM_000053:exon15:c.3347G>T:p.S1116I,ATP7B:NM_001243182:exon16:c.3014G>T:p.S1005I	nonsynonymous SNV
	13:51942454:T:C	Benign	0.818833		13:51942454:T:C	Benign	0.820131		13:51942454:T:C	ATP7B:NM_001005918:exon11:c.2723A>G:p.H908R,ATP7B:NM_001330579:exon13:c.3092A>G:p.H1031R,ATP7B:NM_001330578:exon14:c.3110A>G:p.H1037R,ATP7B:NM_000053:exon15:c.3344A>G:p.H1115R,ATP7B:NM_001243182:exon16:c.3011A>G:p.H1004R	nonsynonymous SNV
	13:51942461:G:T	Pathogenic	0.76391		13:51942461:G:T	Pathogenic	0.999439		13:51942461:G:T	ATP7B:NM_001005918:exon11:c.2716C>A:p.L906M,ATP7B:NM_001330579:exon13:c.3085C>A:p.L1029M,ATP7B:NM_001330578:exon14:c.3103C>A:p.L1035M,ATP7B:NM_000053:exon15:c.3337C>A:p.L1113M,ATP7B:NM_001243182:exon16:c.3004C>A:p.L1002M	nonsynonymous SNV
	13:51942464:T:A	Benign	0.52112		13:51942464:T:A	Pathogenic	0.777352		13:51942464:T:A	ATP7B:NM_001005918:exon11:c.2713A>T:p.I905F,ATP7B:NM_001330579:exon13:c.3082A>T:p.I1028F,ATP7B:NM_001330578:exon14:c.3100A>T:p.I1034F,ATP7B:NM_000053:exon15:c.3334A>T:p.I1112F,ATP7B:NM_001243182:exon16:c.3001A>T:p.I1001F	nonsynonymous SNV
	13:51942466:C:G	Pathogenic	0.539261		13:51942466:C:G	Pathogenic	0.953367		13:51942466:C:G	ATP7B:NM_001005918:exon11:c.2711G>C:p.G904A,ATP7B:NM_001330579:exon13:c.3080G>C:p.G1027A,ATP7B:NM_001330578:exon14:c.3098G>C:p.G1033A,ATP7B:NM_000053:exon15:c.3332G>C:p.G1111A,ATP7B:NM_001243182:exon16:c.2999G>C:p.G1000A	nonsynonymous SNV
	13:51942466:C:T	Pathogenic	0.685084		13:51942466:C:T	Pathogenic	0.711792		13:51942466:C:T	ATP7B:NM_001005918:exon11:c.2711G>A:p.G904D,ATP7B:NM_001330579:exon13:c.3080G>A:p.G1027D,ATP7B:NM_001330578:exon14:c.3098G>A:p.G1033D,ATP7B:NM_000053:exon15:c.3332G>A:p.G1111D,ATP7B:NM_001243182:exon16:c.2999G>A:p.G1000D	nonsynonymous SNV
	13:51942467:C:T	Benign	0.661384		13:51942467:C:T	Benign	0.572087		13:51942467:C:T	ATP7B:NM_001005918:exon11:c.2710G>A:p.G904S,ATP7B:NM_001330579:exon13:c.3079G>A:p.G1027S,ATP7B:NM_001330578:exon14:c.3097G>A:p.G1033S,ATP7B:NM_000053:exon15:c.3331G>A:p.G1111S,ATP7B:NM_001243182:exon16:c.2998G>A:p.G1000S	nonsynonymous SNV
	13:51942473:C:A	Pathogenic	0.560213		13:51942473:C:A	Pathogenic	0.993943		13:51942473:C:A	ATP7B:NM_001005918:exon11:c.2704G>T:p.V902L,ATP7B:NM_001330579:exon13:c.3073G>T:p.V1025L,ATP7B:NM_001330578:exon14:c.3091G>T:p.V1031L,ATP7B:NM_000053:exon15:c.3325G>T:p.V1109L,ATP7B:NM_001243182:exon16:c.2992G>T:p.V998L	nonsynonymous SNV
	13:51942474:G:A	Benign	0.997173		13:51942474:G:A	Benign	0.994955		13:51942474:G:A	ATP7B:NM_001005918:exon11:c.2703C>T:p.N901N,ATP7B:NM_001330579:exon13:c.3072C>T:p.N1024N,ATP7B:NM_001330578:exon14:c.3090C>T:p.N1030N,ATP7B:NM_000053:exon15:c.3324C>T:p.N1108N,ATP7B:NM_001243182:exon16:c.2991C>T:p.N997N	synonymous SNV
	13:51942475:TTGC:T	Pathogenic	0.515765		13:51942475:TTGC:T	Pathogenic	0.986374		13:51942475:TTGC:T	ATP7B:NM_001005918:exon11:c.2699_2701del:p.S900del,ATP7B:NM_001330579:exon13:c.3068_3070del:p.S1023del,ATP7B:NM_001330578:exon14:c.3086_3088del:p.S1029del,ATP7B:NM_000053:exon15:c.3320_3322del:p.S1107del,ATP7B:NM_001243182:exon16:c.2987_2989del:p.S996del	nonframeshift deletion
	13:51942478:C:G	Pathogenic	0.650949		13:51942478:C:G	Pathogenic	0.910237		13:51942478:C:G	ATP7B:NM_001005918:exon11:c.2699G>C:p.S900T,ATP7B:NM_001330579:exon13:c.3068G>C:p.S1023T,ATP7B:NM_001330578:exon14:c.3086G>C:p.S1029T,ATP7B:NM_000053:exon15:c.3320G>C:p.S1107T,ATP7B:NM_001243182:exon16:c.2987G>C:p.S996T	nonsynonymous SNV
	13:51942481:A:G	Pathogenic	0.93462		13:51942481:A:G	Pathogenic	0.999705		13:51942481:A:G	ATP7B:NM_001005918:exon11:c.2696T>C:p.V899A,ATP7B:NM_001330579:exon13:c.3065T>C:p.V1022A,ATP7B:NM_001330578:exon14:c.3083T>C:p.V1028A,ATP7B:NM_000053:exon15:c.3317T>C:p.V1106A,ATP7B:NM_001243182:exon16:c.2984T>C:p.V995A	nonsynonymous SNV
	13:51942482:C:T	Pathogenic	0.909893		13:51942482:C:T	Pathogenic	0.987894		13:51942482:C:T	ATP7B:NM_001005918:exon11:c.2695G>A:p.V899I,ATP7B:NM_001330579:exon13:c.3064G>A:p.V1022I,ATP7B:NM_001330578:exon14:c.3082G>A:p.V1028I,ATP7B:NM_000053:exon15:c.3316G>A:p.V1106I,ATP7B:NM_001243182:exon16:c.2983G>A:p.V995I	nonsynonymous SNV
	13:51942491:C:G	Benign	0.658329		13:51942491:C:G	Pathogenic	0.935821		13:51942491:C:G	ATP7B:NM_001005918:exon11:c.2686G>C:p.G896R,ATP7B:NM_001330579:exon13:c.3055G>C:p.G1019R,ATP7B:NM_001330578:exon14:c.3073G>C:p.G1025R,ATP7B:NM_000053:exon15:c.3307G>C:p.G1103R,ATP7B:NM_001243182:exon16:c.2974G>C:p.G992R	nonsynonymous SNV
	13:51942505:G:C	Pathogenic	0.978323		13:51942505:G:C	Pathogenic	0.999705		13:51942505:G:C	ATP7B:NM_001005918:exon11:c.2672C>G:p.P891R,ATP7B:NM_001330579:exon13:c.3041C>G:p.P1014R,ATP7B:NM_001330578:exon14:c.3059C>G:p.P1020R,ATP7B:NM_000053:exon15:c.3293C>G:p.P1098R,ATP7B:NM_001243182:exon16:c.2960C>G:p.P987R	nonsynonymous SNV
	13:51942511:G:T	Pathogenic	0.942249		13:51942511:G:T	Pathogenic	0.999105		13:51942511:G:T	ATP7B:NM_001005918:exon11:c.2666C>A:p.A889E,ATP7B:NM_001330579:exon13:c.3035C>A:p.A1012E,ATP7B:NM_001330578:exon14:c.3053C>A:p.A1018E,ATP7B:NM_000053:exon15:c.3287C>A:p.A1096E,ATP7B:NM_001243182:exon16:c.2954C>A:p.A985E	nonsynonymous SNV
	13:51942516:G:C	Pathogenic	0.804825		13:51942516:G:C	Pathogenic	0.999607		13:51942516:G:C	ATP7B:NM_001005918:exon11:c.2661C>G:p.F887L,ATP7B:NM_001330579:exon13:c.3030C>G:p.F1010L,ATP7B:NM_001330578:exon14:c.3048C>G:p.F1016L,ATP7B:NM_000053:exon15:c.3282C>G:p.F1094L,ATP7B:NM_001243182:exon16:c.2949C>G:p.F983L	nonsynonymous SNV
	13:51942520:T:C	Pathogenic	0.894289		13:51942520:T:C	Pathogenic	0.999245		13:51942520:T:C	ATP7B:NM_001005918:exon11:c.2657A>G:p.D886G,ATP7B:NM_001330579:exon13:c.3026A>G:p.D1009G,ATP7B:NM_001330578:exon14:c.3044A>G:p.D1015G,ATP7B:NM_000053:exon15:c.3278A>G:p.D1093G,ATP7B:NM_001243182:exon16:c.2945A>G:p.D982G	nonsynonymous SNV
	13:51942523:G:A	Benign	0.562257		13:51942523:G:A	Benign	0.701422		13:51942523:G:A	ATP7B:NM_001005918:exon11:c.2654C>T:p.T885M,ATP7B:NM_001330579:exon13:c.3023C>T:p.T1008M,ATP7B:NM_001330578:exon14:c.3041C>T:p.T1014M,ATP7B:NM_000053:exon15:c.3275C>T:p.T1092M,ATP7B:NM_001243182:exon16:c.2942C>T:p.T981M	nonsynonymous SNV
	13:51942524:T:C	Pathogenic	0.742807		13:51942524:T:C	Pathogenic	0.98051		13:51942524:T:C	ATP7B:NM_001005918:exon11:c.2653A>G:p.T885A,ATP7B:NM_001330579:exon13:c.3022A>G:p.T1008A,ATP7B:NM_001330578:exon14:c.3040A>G:p.T1014A,ATP7B:NM_000053:exon15:c.3274A>G:p.T1092A,ATP7B:NM_001243182:exon16:c.2941A>G:p.T981A	nonsynonymous SNV
	13:51942524:T:G	Pathogenic	0.808753		13:51942524:T:G	Pathogenic	0.999465		13:51942524:T:G	ATP7B:NM_001005918:exon11:c.2653A>C:p.T885P,ATP7B:NM_001330579:exon13:c.3022A>C:p.T1008P,ATP7B:NM_001330578:exon14:c.3040A>C:p.T1014P,ATP7B:NM_000053:exon15:c.3274A>C:p.T1092P,ATP7B:NM_001243182:exon16:c.2941A>C:p.T981P	nonsynonymous SNV
	13:51942526:C:T	Pathogenic	0.971838		13:51942526:C:T	Pathogenic	0.999705		13:51942526:C:T	ATP7B:NM_001005918:exon11:c.2651G>A:p.C884Y,ATP7B:NM_001330579:exon13:c.3020G>A:p.C1007Y,ATP7B:NM_001330578:exon14:c.3038G>A:p.C1013Y,ATP7B:NM_000053:exon15:c.3272G>A:p.C1091Y,ATP7B:NM_001243182:exon16:c.2939G>A:p.C980Y	nonsynonymous SNV
	13:51942532:C:A	Pathogenic	0.96842		13:51942532:C:A	Pathogenic	0.999105		13:51942532:C:A	ATP7B:NM_001005918:exon11:c.2645G>T:p.G882V,ATP7B:NM_001330579:exon13:c.3014G>T:p.G1005V,ATP7B:NM_001330578:exon14:c.3032G>T:p.G1011V,ATP7B:NM_000053:exon15:c.3266G>T:p.G1089V,ATP7B:NM_001243182:exon16:c.2933G>T:p.G978V	nonsynonymous SNV
	13:51942532:C:T	Pathogenic	0.96515		13:51942532:C:T	Pathogenic	0.99947		13:51942532:C:T	ATP7B:NM_001005918:exon11:c.2645G>A:p.G882E,ATP7B:NM_001330579:exon13:c.3014G>A:p.G1005E,ATP7B:NM_001330578:exon14:c.3032G>A:p.G1011E,ATP7B:NM_000053:exon15:c.3266G>A:p.G1089E,ATP7B:NM_001243182:exon16:c.2933G>A:p.G978E	nonsynonymous SNV
	13:51942535:A:G	Pathogenic	0.96274		13:51942535:A:G	Pathogenic	0.999705		13:51942535:A:G	ATP7B:NM_001005918:exon11:c.2642T>C:p.L881S,ATP7B:NM_001330579:exon13:c.3011T>C:p.L1004S,ATP7B:NM_001330578:exon14:c.3029T>C:p.L1010S,ATP7B:NM_000053:exon15:c.3263T>C:p.L1088S,ATP7B:NM_001243182:exon16:c.2930T>C:p.L977S	nonsynonymous SNV
	13:51942545:T:G	Pathogenic	0.747904		13:51942545:T:G	Pathogenic	0.999293		13:51942545:T:G	ATP7B:NM_001005918:exon11:c.2632A>C:p.T878P,ATP7B:NM_001330579:exon13:c.3001A>C:p.T1001P,ATP7B:NM_001330578:exon14:c.3019A>C:p.T1007P,ATP7B:NM_000053:exon15:c.3253A>C:p.T1085P,ATP7B:NM_001243182:exon16:c.2920A>C:p.T974P	nonsynonymous SNV
	13:51944115:A:C	Pathogenic	0.830941		13:51944115:A:C	Pathogenic	0.999293		13:51944115:A:C	ATP7B:NM_001005918:exon10:c.2616T>G:p.C872W,ATP7B:NM_001330579:exon12:c.2985T>G:p.C995W,ATP7B:NM_001330578:exon13:c.3003T>G:p.C1001W,ATP7B:NM_000053:exon14:c.3237T>G:p.C1079W,ATP7B:NM_001243182:exon15:c.2904T>G:p.C968W	nonsynonymous SNV
	13:51944117:A:G	Pathogenic	0.976287		13:51944117:A:G	Pathogenic	0.99947		13:51944117:A:G	ATP7B:NM_001005918:exon10:c.2614T>C:p.C872R,ATP7B:NM_001330579:exon12:c.2983T>C:p.C995R,ATP7B:NM_001330578:exon13:c.3001T>C:p.C1001R,ATP7B:NM_000053:exon14:c.3235T>C:p.C1079R,ATP7B:NM_001243182:exon15:c.2902T>C:p.C968R	nonsynonymous SNV
	13:51944131:G:T	Pathogenic	0.983316		13:51944131:G:T	Pathogenic	0.999705		13:51944131:G:T	ATP7B:NM_001005918:exon10:c.2600C>A:p.A867E,ATP7B:NM_001330579:exon12:c.2969C>A:p.A990E,ATP7B:NM_001330578:exon13:c.2987C>A:p.A996E,ATP7B:NM_000053:exon14:c.3221C>A:p.A1074E,ATP7B:NM_001243182:exon15:c.2888C>A:p.A963E	nonsynonymous SNV
	13:51944131:G:A	Pathogenic	0.989112		13:51944131:G:A	Pathogenic	0.999598		13:51944131:G:A	ATP7B:NM_001005918:exon10:c.2600C>T:p.A867V,ATP7B:NM_001330579:exon12:c.2969C>T:p.A990V,ATP7B:NM_001330578:exon13:c.2987C>T:p.A996V,ATP7B:NM_000053:exon14:c.3221C>T:p.A1074V,ATP7B:NM_001243182:exon15:c.2888C>T:p.A963V	nonsynonymous SNV
	13:51944132:C:T	Pathogenic	0.966859		13:51944132:C:T	Pathogenic	0.999705		13:51944132:C:T	ATP7B:NM_001005918:exon10:c.2599G>A:p.A867T,ATP7B:NM_001330579:exon12:c.2968G>A:p.A990T,ATP7B:NM_001330578:exon13:c.2986G>A:p.A996T,ATP7B:NM_000053:exon14:c.3220G>A:p.A1074T,ATP7B:NM_001243182:exon15:c.2887G>A:p.A963T	nonsynonymous SNV
	13:51944136:G:A	Benign	0.997178		13:51944136:G:A	Benign	0.985675		13:51944136:G:A	ATP7B:NM_001005918:exon10:c.2595C>T:p.G865G,ATP7B:NM_001330579:exon12:c.2964C>T:p.G988G,ATP7B:NM_001330578:exon13:c.2982C>T:p.G994G,ATP7B:NM_000053:exon14:c.3216C>T:p.G1072G,ATP7B:NM_001243182:exon15:c.2883C>T:p.G961G	synonymous SNV
	13:51944137:C:T	Pathogenic	0.961723		13:51944137:C:T	Pathogenic	0.999705		13:51944137:C:T	ATP7B:NM_001005918:exon10:c.2594G>A:p.G865D,ATP7B:NM_001330579:exon12:c.2963G>A:p.G988D,ATP7B:NM_001330578:exon13:c.2981G>A:p.G994D,ATP7B:NM_000053:exon14:c.3215G>A:p.G1072D,ATP7B:NM_001243182:exon15:c.2882G>A:p.G961D	nonsynonymous SNV
	13:51944143:G:C	Pathogenic	0.988531		13:51944143:G:C	Pathogenic	0.999705		13:51944143:G:C	ATP7B:NM_001005918:exon10:c.2588C>G:p.P863R,ATP7B:NM_001330579:exon12:c.2957C>G:p.P986R,ATP7B:NM_001330578:exon13:c.2975C>G:p.P992R,ATP7B:NM_000053:exon14:c.3209C>G:p.P1070R,ATP7B:NM_001243182:exon15:c.2876C>G:p.P959R	nonsynonymous SNV
	13:51944144:G:A	Pathogenic	0.981839		13:51944144:G:A	Pathogenic	0.999136		13:51944144:G:A	ATP7B:NM_001005918:exon10:c.2587C>T:p.P863S,ATP7B:NM_001330579:exon12:c.2956C>T:p.P986S,ATP7B:NM_001330578:exon13:c.2974C>T:p.P992S,ATP7B:NM_000053:exon14:c.3208C>T:p.P1070S,ATP7B:NM_001243182:exon15:c.2875C>T:p.P959S	nonsynonymous SNV
	13:51944149:T:C	Pathogenic	0.967396		13:51944149:T:C	Pathogenic	0.999705		13:51944149:T:C	ATP7B:NM_001005918:exon10:c.2582A>G:p.E861G,ATP7B:NM_001330579:exon12:c.2951A>G:p.E984G,ATP7B:NM_001330578:exon13:c.2969A>G:p.E990G,ATP7B:NM_000053:exon14:c.3203A>G:p.E1068G,ATP7B:NM_001243182:exon15:c.2870A>G:p.E957G	nonsynonymous SNV
	13:51944158:G:T	Pathogenic	0.957409		13:51944158:G:T	Pathogenic	0.999525		13:51944158:G:T	ATP7B:NM_001005918:exon10:c.2573C>A:p.A858D,ATP7B:NM_001330579:exon12:c.2942C>A:p.A981D,ATP7B:NM_001330578:exon13:c.2960C>A:p.A987D,ATP7B:NM_000053:exon14:c.3194C>A:p.A1065D,ATP7B:NM_001243182:exon15:c.2861C>A:p.A954D	nonsynonymous SNV
	13:51944159:C:G	Pathogenic	0.953481		13:51944159:C:G	Pathogenic	0.999525		13:51944159:C:G	ATP7B:NM_001005918:exon10:c.2572G>C:p.A858P,ATP7B:NM_001330579:exon12:c.2941G>C:p.A981P,ATP7B:NM_001330578:exon13:c.2959G>C:p.A987P,ATP7B:NM_000053:exon14:c.3193G>C:p.A1065P,ATP7B:NM_001243182:exon15:c.2860G>C:p.A954P	nonsynonymous SNV
	13:51944163:C:T	Benign	0.997198		13:51944163:C:T	Benign	0.992765		13:51944163:C:T	ATP7B:NM_001005918:exon10:c.2568G>A:p.A856A,ATP7B:NM_001330579:exon12:c.2937G>A:p.A979A,ATP7B:NM_001330578:exon13:c.2955G>A:p.A985A,ATP7B:NM_000053:exon14:c.3189G>A:p.A1063A,ATP7B:NM_001243182:exon15:c.2856G>A:p.A952A	synonymous SNV
	13:51944164:G:A	Pathogenic	0.978108		13:51944164:G:A	Pathogenic	0.998448		13:51944164:G:A	ATP7B:NM_001005918:exon10:c.2567C>T:p.A856V,ATP7B:NM_001330579:exon12:c.2936C>T:p.A979V,ATP7B:NM_001330578:exon13:c.2954C>T:p.A985V,ATP7B:NM_000053:exon14:c.3188C>T:p.A1063V,ATP7B:NM_001243182:exon15:c.2855C>T:p.A952V	nonsynonymous SNV
	13:51944164:G:C	Pathogenic	0.987337		13:51944164:G:C	Pathogenic	0.999705		13:51944164:G:C	ATP7B:NM_001005918:exon10:c.2567C>G:p.A856G,ATP7B:NM_001330579:exon12:c.2936C>G:p.A979G,ATP7B:NM_001330578:exon13:c.2954C>G:p.A985G,ATP7B:NM_000053:exon14:c.3188C>G:p.A1063G,ATP7B:NM_001243182:exon15:c.2855C>G:p.A952G	nonsynonymous SNV
	13:51944167:G:A	Pathogenic	0.975901		13:51944167:G:A	Pathogenic	0.99947		13:51944167:G:A	ATP7B:NM_001005918:exon10:c.2564C>T:p.T855I,ATP7B:NM_001330579:exon12:c.2933C>T:p.T978I,ATP7B:NM_001330578:exon13:c.2951C>T:p.T984I,ATP7B:NM_000053:exon14:c.3185C>T:p.T1062I,ATP7B:NM_001243182:exon15:c.2852C>T:p.T951I	nonsynonymous SNV
	13:51944169:C:A	Benign	0.997204		13:51944169:C:A	Benign	0.992765		13:51944169:C:A	ATP7B:NM_001005918:exon10:c.2562G>T:p.G854G,ATP7B:NM_001330579:exon12:c.2931G>T:p.G977G,ATP7B:NM_001330578:exon13:c.2949G>T:p.G983G,ATP7B:NM_000053:exon14:c.3183G>T:p.G1061G,ATP7B:NM_001243182:exon15:c.2850G>T:p.G950G	synonymous SNV
	13:51944179:G:A	Pathogenic	0.981414		13:51944179:G:A	Pathogenic	0.999705		13:51944179:G:A	ATP7B:NM_001005918:exon10:c.2552C>T:p.A851V,ATP7B:NM_001330579:exon12:c.2921C>T:p.A974V,ATP7B:NM_001330578:exon13:c.2939C>T:p.A980V,ATP7B:NM_000053:exon14:c.3173C>T:p.A1058V,ATP7B:NM_001243182:exon15:c.2840C>T:p.A947V	nonsynonymous SNV
	13:51944182:A:G	Pathogenic	0.965068		13:51944182:A:G	Pathogenic	0.999598		13:51944182:A:G	ATP7B:NM_001005918:exon10:c.2549T>C:p.L850P,ATP7B:NM_001330579:exon12:c.2918T>C:p.L973P,ATP7B:NM_001330578:exon13:c.2936T>C:p.L979P,ATP7B:NM_000053:exon14:c.3170T>C:p.L1057P,ATP7B:NM_001243182:exon15:c.2837T>C:p.L946P	nonsynonymous SNV
	13:51944192:T:C	Pathogenic	0.701258		13:51944192:T:C	Pathogenic	0.990383		13:51944192:T:C	ATP7B:NM_001005918:exon10:c.2539A>G:p.R847G,ATP7B:NM_001330579:exon12:c.2908A>G:p.R970G,ATP7B:NM_001330578:exon13:c.2926A>G:p.R976G,ATP7B:NM_000053:exon14:c.3160A>G:p.R1054G,ATP7B:NM_001243182:exon15:c.2827A>G:p.R943G	nonsynonymous SNV
	13:51944192:T:G	Benign	0.997219		13:51944192:T:G	Benign	0.992335		13:51944192:T:G	ATP7B:NM_001005918:exon10:c.2539A>C:p.R847R,ATP7B:NM_001330579:exon12:c.2908A>C:p.R970R,ATP7B:NM_001330578:exon13:c.2926A>C:p.R976R,ATP7B:NM_000053:exon14:c.3160A>C:p.R1054R,ATP7B:NM_001243182:exon15:c.2827A>C:p.R943R	synonymous SNV
	13:51944197:G:A	Pathogenic	0.967505		13:51944197:G:A	Pathogenic	0.999245		13:51944197:G:A	ATP7B:NM_001005918:exon10:c.2534C>T:p.P845L,ATP7B:NM_001330579:exon12:c.2903C>T:p.P968L,ATP7B:NM_001330578:exon13:c.2921C>T:p.P974L,ATP7B:NM_000053:exon14:c.3155C>T:p.P1052L,ATP7B:NM_001243182:exon15:c.2822C>T:p.P941L	nonsynonymous SNV
	13:51944201:G:A	Benign	0.997266		13:51944201:G:A	Benign	0.994955		13:51944201:G:A	ATP7B:NM_001005918:exon10:c.2530C>T:p.L844L,ATP7B:NM_001330579:exon12:c.2899C>T:p.L967L,ATP7B:NM_001330578:exon13:c.2917C>T:p.L973L,ATP7B:NM_000053:exon14:c.3151C>T:p.L1051L,ATP7B:NM_001243182:exon15:c.2818C>T:p.L940L	synonymous SNV
	13:51944209:A:T	Benign	0.837023		13:51944209:A:T	Benign	0.660303		13:51944209:A:T	ATP7B:NM_001005918:exon10:c.2522T>A:p.V841E,ATP7B:NM_001330579:exon12:c.2891T>A:p.V964E,ATP7B:NM_001330578:exon13:c.2909T>A:p.V970E,ATP7B:NM_000053:exon14:c.3143T>A:p.V1048E,ATP7B:NM_001243182:exon15:c.2810T>A:p.V937E	nonsynonymous SNV
	13:51944212:T:A	Pathogenic	0.911119		13:51944212:T:A	Pathogenic	0.997208		13:51944212:T:A	ATP7B:NM_001005918:exon10:c.2519A>T:p.D840V,ATP7B:NM_001330579:exon12:c.2888A>T:p.D963V,ATP7B:NM_001330578:exon13:c.2906A>T:p.D969V,ATP7B:NM_000053:exon14:c.3140A>T:p.D1047V,ATP7B:NM_001243182:exon15:c.2807A>T:p.D936V	nonsynonymous SNV
	13:51944237:C:A	Pathogenic	0.971		13:51944237:C:A	Pathogenic	0.999705		13:51944237:C:A	ATP7B:NM_001005918:exon10:c.2494G>T:p.V832F,ATP7B:NM_001330579:exon12:c.2863G>T:p.V955F,ATP7B:NM_001330578:exon13:c.2881G>T:p.V961F,ATP7B:NM_000053:exon14:c.3115G>T:p.V1039F,ATP7B:NM_001243182:exon15:c.2782G>T:p.V928F	nonsynonymous SNV
	13:51944238:C:T	Benign	0.99726		13:51944238:C:T	Benign	0.989553		13:51944238:C:T	ATP7B:NM_001005918:exon10:c.2493G>A:p.R831R,ATP7B:NM_001330579:exon12:c.2862G>A:p.R954R,ATP7B:NM_001330578:exon13:c.2880G>A:p.R960R,ATP7B:NM_000053:exon14:c.3114G>A:p.R1038R,ATP7B:NM_001243182:exon15:c.2781G>A:p.R927R	synonymous SNV
	13:51944239:C:T	Benign	0.578126		13:51944239:C:T	Pathogenic	0.917062		13:51944239:C:T	ATP7B:NM_001005918:exon10:c.2492G>A:p.R831K,ATP7B:NM_001330579:exon12:c.2861G>A:p.R954K,ATP7B:NM_001330578:exon13:c.2879G>A:p.R960K,ATP7B:NM_000053:exon14:c.3113G>A:p.R1038K,ATP7B:NM_001243182:exon15:c.2780G>A:p.R927K	nonsynonymous SNV
	13:51944243:G:A	Pathogenic	0.98041		13:51944243:G:A	Pathogenic	0.999705		13:51944243:G:A	ATP7B:NM_001005918:exon10:c.2488C>T:p.P830S,ATP7B:NM_001330579:exon12:c.2857C>T:p.P953S,ATP7B:NM_001330578:exon13:c.2875C>T:p.P959S,ATP7B:NM_000053:exon14:c.3109C>T:p.P1037S,ATP7B:NM_001243182:exon15:c.2776C>T:p.P926S	nonsynonymous SNV
	13:51944246:C:A	Pathogenic	0.823044		13:51944246:C:A	Pathogenic	0.998464		13:51944246:C:A	ATP7B:NM_001005918:exon10:c.2485G>T:p.V829F,ATP7B:NM_001330579:exon12:c.2854G>T:p.V952F,ATP7B:NM_001330578:exon13:c.2872G>T:p.V958F,ATP7B:NM_000053:exon14:c.3106G>T:p.V1036F,ATP7B:NM_001243182:exon15:c.2773G>T:p.V925F	nonsynonymous SNV
	13:51944246:C:T	Pathogenic	0.720537		13:51944246:C:T	Pathogenic	0.994545		13:51944246:C:T	ATP7B:NM_001005918:exon10:c.2485G>A:p.V829I,ATP7B:NM_001330579:exon12:c.2854G>A:p.V952I,ATP7B:NM_001330578:exon13:c.2872G>A:p.V958I,ATP7B:NM_000053:exon14:c.3106G>A:p.V1036I,ATP7B:NM_001243182:exon15:c.2773G>A:p.V925I	nonsynonymous SNV
	13:51944247:G:A	Benign	0.997307		13:51944247:G:A	Benign	0.994955		13:51944247:G:A	ATP7B:NM_001005918:exon10:c.2484C>T:p.G828G,ATP7B:NM_001330579:exon12:c.2853C>T:p.G951G,ATP7B:NM_001330578:exon13:c.2871C>T:p.G957G,ATP7B:NM_000053:exon14:c.3105C>T:p.G1035G,ATP7B:NM_001243182:exon15:c.2772C>T:p.G924G	synonymous SNV
	13:51944251:T:G	Pathogenic	0.837883		13:51944251:T:G	Pathogenic	0.994649		13:51944251:T:G	ATP7B:NM_001005918:exon10:c.2480A>C:p.H827P,ATP7B:NM_001330579:exon12:c.2849A>C:p.H950P,ATP7B:NM_001330578:exon13:c.2867A>C:p.H956P,ATP7B:NM_000053:exon14:c.3101A>C:p.H1034P,ATP7B:NM_001243182:exon15:c.2768A>C:p.H923P	nonsynonymous SNV
	13:51944254:G:A	Pathogenic	0.978709		13:51944254:G:A	Pathogenic	0.999705		13:51944254:G:A	ATP7B:NM_001005918:exon10:c.2477C>T:p.T826I,ATP7B:NM_001330579:exon12:c.2846C>T:p.T949I,ATP7B:NM_001330578:exon13:c.2864C>T:p.T955I,ATP7B:NM_000053:exon14:c.3098C>T:p.T1033I,ATP7B:NM_001243182:exon15:c.2765C>T:p.T922I	nonsynonymous SNV
	13:51944254:G:C	Pathogenic	0.965942		13:51944254:G:C	Pathogenic	0.999705		13:51944254:G:C	ATP7B:NM_001005918:exon10:c.2477C>G:p.T826S,ATP7B:NM_001330579:exon12:c.2846C>G:p.T949S,ATP7B:NM_001330578:exon13:c.2864C>G:p.T955S,ATP7B:NM_000053:exon14:c.3098C>G:p.T1033S,ATP7B:NM_001243182:exon15:c.2765C>G:p.T922S	nonsynonymous SNV
	13:51944255:T:C	Pathogenic	0.938863		13:51944255:T:C	Pathogenic	0.999705		13:51944255:T:C	ATP7B:NM_001005918:exon10:c.2476A>G:p.T826A,ATP7B:NM_001330579:exon12:c.2845A>G:p.T949A,ATP7B:NM_001330578:exon13:c.2863A>G:p.T955A,ATP7B:NM_000053:exon14:c.3097A>G:p.T1033A,ATP7B:NM_001243182:exon15:c.2764A>G:p.T922A	nonsynonymous SNV
	13:51944257:A:G	Pathogenic	0.938878		13:51944257:A:G	Pathogenic	0.999705		13:51944257:A:G	ATP7B:NM_001005918:exon10:c.2474T>C:p.I825T,ATP7B:NM_001330579:exon12:c.2843T>C:p.I948T,ATP7B:NM_001330578:exon13:c.2861T>C:p.I954T,ATP7B:NM_000053:exon14:c.3095T>C:p.I1032T,ATP7B:NM_001243182:exon15:c.2762T>C:p.I921T	nonsynonymous SNV
	13:51944263:C:A	Pathogenic	0.982934		13:51944263:C:A	Pathogenic	0.999705		13:51944263:C:A	ATP7B:NM_001005918:exon10:c.2468G>T:p.G823V,ATP7B:NM_001330579:exon12:c.2837G>T:p.G946V,ATP7B:NM_001330578:exon13:c.2855G>T:p.G952V,ATP7B:NM_000053:exon14:c.3089G>T:p.G1030V,ATP7B:NM_001243182:exon15:c.2756G>T:p.G919V	nonsynonymous SNV
	13:51944263:C:T	Pathogenic	0.988959		13:51944263:C:T	Pathogenic	0.999705		13:51944263:C:T	ATP7B:NM_001005918:exon10:c.2468G>A:p.G823D,ATP7B:NM_001330579:exon12:c.2837G>A:p.G946D,ATP7B:NM_001330578:exon13:c.2855G>A:p.G952D,ATP7B:NM_000053:exon14:c.3089G>A:p.G1030D,ATP7B:NM_001243182:exon15:c.2756G>A:p.G919D	nonsynonymous SNV
	13:51944264:C:T	Pathogenic	0.98676		13:51944264:C:T	Pathogenic	0.999705		13:51944264:C:T	ATP7B:NM_001005918:exon10:c.2467G>A:p.G823S,ATP7B:NM_001330579:exon12:c.2836G>A:p.G946S,ATP7B:NM_001330578:exon13:c.2854G>A:p.G952S,ATP7B:NM_000053:exon14:c.3088G>A:p.G1030S,ATP7B:NM_001243182:exon15:c.2755G>A:p.G919S	nonsynonymous SNV
	13:51944267:GTCT:G	Pathogenic	0.518579		13:51944267:GTCT:G	Pathogenic	0.996514		13:51944267:GTCT:G	ATP7B:NM_001005918:exon10:c.2461_2463del:p.K821del,ATP7B:NM_001330579:exon12:c.2830_2832del:p.K944del,ATP7B:NM_001330578:exon13:c.2848_2850del:p.K950del,ATP7B:NM_000053:exon14:c.3082_3084del:p.K1028del,ATP7B:NM_001243182:exon15:c.2749_2751del:p.K917del	nonframeshift deletion
	13:51944269:T:C	Pathogenic	0.971774		13:51944269:T:C	Pathogenic	0.999705		13:51944269:T:C	ATP7B:NM_001005918:exon10:c.2462A>G:p.K821R,ATP7B:NM_001330579:exon12:c.2831A>G:p.K944R,ATP7B:NM_001330578:exon13:c.2849A>G:p.K950R,ATP7B:NM_000053:exon14:c.3083A>G:p.K1028R,ATP7B:NM_001243182:exon15:c.2750A>G:p.K917R	nonsynonymous SNV
	13:51944275:A:T	Pathogenic	0.950086		13:51944275:A:T	Pathogenic	0.999705		13:51944275:A:T	ATP7B:NM_001005918:exon10:c.2456T>A:p.F819Y,ATP7B:NM_001330579:exon12:c.2825T>A:p.F942Y,ATP7B:NM_001330578:exon13:c.2843T>A:p.F948Y,ATP7B:NM_000053:exon14:c.3077T>A:p.F1026Y,ATP7B:NM_001243182:exon15:c.2744T>A:p.F915Y	nonsynonymous SNV
	13:51944281:A:G	Pathogenic	0.938766		13:51944281:A:G	Pathogenic	0.999705		13:51944281:A:G	ATP7B:NM_001005918:exon10:c.2450T>C:p.V817A,ATP7B:NM_001330579:exon12:c.2819T>C:p.V940A,ATP7B:NM_001330578:exon13:c.2837T>C:p.V946A,ATP7B:NM_000053:exon14:c.3071T>C:p.V1024A,ATP7B:NM_001243182:exon15:c.2738T>C:p.V913A	nonsynonymous SNV
	13:51944283:A:G	Benign	0.997339		13:51944283:A:G	Benign	0.994955		13:51944283:A:G	ATP7B:NM_001005918:exon10:c.2448T>C:p.T816T,ATP7B:NM_001330579:exon12:c.2817T>C:p.T939T,ATP7B:NM_001330578:exon13:c.2835T>C:p.T945T,ATP7B:NM_000053:exon14:c.3069T>C:p.T1023T,ATP7B:NM_001243182:exon15:c.2736T>C:p.T912T	synonymous SNV
	13:51944290:A:T	Pathogenic	0.958933		13:51944290:A:T	Pathogenic	0.998446		13:51944290:A:T	ATP7B:NM_001005918:exon10:c.2441T>A:p.I814K,ATP7B:NM_001330579:exon12:c.2810T>A:p.I937K,ATP7B:NM_001330578:exon13:c.2828T>A:p.I943K,ATP7B:NM_000053:exon14:c.3062T>A:p.I1021K,ATP7B:NM_001243182:exon15:c.2729T>A:p.I910K	nonsynonymous SNV
	13:51944291:T:C	Benign	0.688945		13:51944291:T:C	Pathogenic	0.963429		13:51944291:T:C	ATP7B:NM_001005918:exon10:c.2440A>G:p.I814V,ATP7B:NM_001330579:exon12:c.2809A>G:p.I937V,ATP7B:NM_001330578:exon13:c.2827A>G:p.I943V,ATP7B:NM_000053:exon14:c.3061A>G:p.I1021V,ATP7B:NM_001243182:exon15:c.2728A>G:p.I910V	nonsynonymous SNV
	13:51946284:C:A	Pathogenic	0.999312		13:51946284:C:A	Pathogenic	0.999705		13:51946284:C:A	ATP7B:NM_001005918:exon9:c.2439G>T:p.K813N,ATP7B:NM_001330579:exon11:c.2808G>T:p.K936N,ATP7B:NM_001330578:exon12:c.2826G>T:p.K942N,ATP7B:NM_000053:exon13:c.3060G>T:p.K1020N,ATP7B:NM_001243182:exon14:c.2727G>T:p.K909N	nonsynonymous SNV
	13:51946285:T:C	Pathogenic	0.975299		13:51946285:T:C	Pathogenic	0.998321		13:51946285:T:C	ATP7B:NM_001005918:exon9:c.2438A>G:p.K813R,ATP7B:NM_001330579:exon11:c.2807A>G:p.K936R,ATP7B:NM_001330578:exon12:c.2825A>G:p.K942R,ATP7B:NM_000053:exon13:c.3059A>G:p.K1020R,ATP7B:NM_001243182:exon14:c.2726A>G:p.K909R	nonsynonymous SNV
	13:51946288:T:G	Pathogenic	0.987555		13:51946288:T:G	Pathogenic	0.999105		13:51946288:T:G	ATP7B:NM_001005918:exon9:c.2435A>C:p.H812P,ATP7B:NM_001330579:exon11:c.2804A>C:p.H935P,ATP7B:NM_001330578:exon12:c.2822A>C:p.H941P,ATP7B:NM_000053:exon13:c.3056A>C:p.H1019P,ATP7B:NM_001243182:exon14:c.2723A>C:p.H908P	nonsynonymous SNV
	13:51946289:G:T	Pathogenic	0.992955		13:51946289:G:T	Pathogenic	0.999105		13:51946289:G:T	ATP7B:NM_001005918:exon9:c.2434C>A:p.H812N,ATP7B:NM_001330579:exon11:c.2803C>A:p.H935N,ATP7B:NM_001330578:exon12:c.2821C>A:p.H941N,ATP7B:NM_000053:exon13:c.3055C>A:p.H1019N,ATP7B:NM_001243182:exon14:c.2722C>A:p.H908N	nonsynonymous SNV
	13:51946293:C:T	Pathogenic	0.980559		13:51946293:C:T	Pathogenic	0.998993		13:51946293:C:T	ATP7B:NM_001005918:exon9:c.2430G>A:p.M810I,ATP7B:NM_001330579:exon11:c.2799G>A:p.M933I,ATP7B:NM_001330578:exon12:c.2817G>A:p.M939I,ATP7B:NM_000053:exon13:c.3051G>A:p.M1017I,ATP7B:NM_001243182:exon14:c.2718G>A:p.M906I	nonsynonymous SNV
	13:51946296:C:A	Pathogenic	0.82878		13:51946296:C:A	Pathogenic	0.999607		13:51946296:C:A	ATP7B:NM_001005918:exon9:c.2427G>T:p.E809D,ATP7B:NM_001330579:exon11:c.2796G>T:p.E932D,ATP7B:NM_001330578:exon12:c.2814G>T:p.E938D,ATP7B:NM_000053:exon13:c.3048G>T:p.E1016D,ATP7B:NM_001243182:exon14:c.2715G>T:p.E905D	nonsynonymous SNV
	13:51946299:C:T	Benign	0.998442		13:51946299:C:T	Benign	0.994792		13:51946299:C:T	ATP7B:NM_001005918:exon9:c.2424G>A:p.L808L,ATP7B:NM_001330579:exon11:c.2793G>A:p.L931L,ATP7B:NM_001330578:exon12:c.2811G>A:p.L937L,ATP7B:NM_000053:exon13:c.3045G>A:p.L1015L,ATP7B:NM_001243182:exon14:c.2712G>A:p.L904L	synonymous SNV
	13:51946300:A:G	Pathogenic	0.993181		13:51946300:A:G	Pathogenic	0.999705		13:51946300:A:G	ATP7B:NM_001005918:exon9:c.2423T>C:p.L808P,ATP7B:NM_001330579:exon11:c.2792T>C:p.L931P,ATP7B:NM_001330578:exon12:c.2810T>C:p.L937P,ATP7B:NM_000053:exon13:c.3044T>C:p.L1015P,ATP7B:NM_001243182:exon14:c.2711T>C:p.L904P	nonsynonymous SNV
	13:51946303:G:A	Pathogenic	0.997458		13:51946303:G:A	Pathogenic	0.999705		13:51946303:G:A	ATP7B:NM_001005918:exon9:c.2420C>T:p.P807L,ATP7B:NM_001330579:exon11:c.2789C>T:p.P930L,ATP7B:NM_001330578:exon12:c.2807C>T:p.P936L,ATP7B:NM_000053:exon13:c.3041C>T:p.P1014L,ATP7B:NM_001243182:exon14:c.2708C>T:p.P903L	nonsynonymous SNV
	13:51946309:C:A	Pathogenic	0.994202		13:51946309:C:A	Pathogenic	0.999705		13:51946309:C:A	ATP7B:NM_001005918:exon9:c.2414G>T:p.G805V,ATP7B:NM_001330579:exon11:c.2783G>T:p.G928V,ATP7B:NM_001330578:exon12:c.2801G>T:p.G934V,ATP7B:NM_000053:exon13:c.3035G>T:p.G1012V,ATP7B:NM_001243182:exon14:c.2702G>T:p.G901V	nonsynonymous SNV
	13:51946310:C:G	Pathogenic	0.994446		13:51946310:C:G	Pathogenic	0.999705		13:51946310:C:G	ATP7B:NM_001005918:exon9:c.2413G>C:p.G805R,ATP7B:NM_001330579:exon11:c.2782G>C:p.G928R,ATP7B:NM_001330578:exon12:c.2800G>C:p.G934R,ATP7B:NM_000053:exon13:c.3034G>C:p.G1012R,ATP7B:NM_001243182:exon14:c.2701G>C:p.G901R	nonsynonymous SNV
	13:51946315:T:C	Pathogenic	0.98155		13:51946315:T:C	Pathogenic	0.999705		13:51946315:T:C	ATP7B:NM_001005918:exon9:c.2408A>G:p.K803R,ATP7B:NM_001330579:exon11:c.2777A>G:p.K926R,ATP7B:NM_001330578:exon12:c.2795A>G:p.K932R,ATP7B:NM_000053:exon13:c.3029A>G:p.K1010R,ATP7B:NM_001243182:exon14:c.2696A>G:p.K899R	nonsynonymous SNV
	13:51946315:T:G	Pathogenic	0.985072		13:51946315:T:G	Pathogenic	0.999705		13:51946315:T:G	ATP7B:NM_001005918:exon9:c.2408A>C:p.K803T,ATP7B:NM_001330579:exon11:c.2777A>C:p.K926T,ATP7B:NM_001330578:exon12:c.2795A>C:p.K932T,ATP7B:NM_000053:exon13:c.3029A>C:p.K1010T,ATP7B:NM_001243182:exon14:c.2696A>C:p.K899T	nonsynonymous SNV
	13:51946316:T:C	Pathogenic	0.987394		13:51946316:T:C	Pathogenic	0.999705		13:51946316:T:C	ATP7B:NM_001005918:exon9:c.2407A>G:p.K803E,ATP7B:NM_001330579:exon11:c.2776A>G:p.K926E,ATP7B:NM_001330578:exon12:c.2794A>G:p.K932E,ATP7B:NM_000053:exon13:c.3028A>G:p.K1010E,ATP7B:NM_001243182:exon14:c.2695A>G:p.K899E	nonsynonymous SNV
	13:51946316:TTGA:T	Pathogenic	0.516674		13:51946316:TTGA:T	Pathogenic	0.996514		13:51946316:TTGA:T	ATP7B:NM_001005918:exon9:c.2404_2406del:p.I802del,ATP7B:NM_001330579:exon11:c.2773_2775del:p.I925del,ATP7B:NM_001330578:exon12:c.2791_2793del:p.I931del,ATP7B:NM_000053:exon13:c.3025_3027del:p.I1009del,ATP7B:NM_001243182:exon14:c.2692_2694del:p.I898del	nonframeshift deletion
	13:51946327:C:T	Pathogenic	0.991894		13:51946327:C:T	Pathogenic	0.999705		13:51946327:C:T	ATP7B:NM_001005918:exon9:c.2396G>A:p.G799D,ATP7B:NM_001330579:exon11:c.2765G>A:p.G922D,ATP7B:NM_001330578:exon12:c.2783G>A:p.G928D,ATP7B:NM_000053:exon13:c.3017G>A:p.G1006D,ATP7B:NM_001243182:exon14:c.2684G>A:p.G895D	nonsynonymous SNV
	13:51946347:G:A	Benign	0.997296		13:51946347:G:A	Benign	0.992765		13:51946347:G:A	ATP7B:NM_001005918:exon9:c.2376C>T:p.T792T,ATP7B:NM_001330579:exon11:c.2745C>T:p.T915T,ATP7B:NM_001330578:exon12:c.2763C>T:p.T921T,ATP7B:NM_000053:exon13:c.2997C>T:p.T999T,ATP7B:NM_001243182:exon14:c.2664C>T:p.T888T	synonymous SNV
	13:51946350:G:A	Benign	0.997302		13:51946350:G:A	Benign	0.992765		13:51946350:G:A	ATP7B:NM_001005918:exon9:c.2373C>T:p.G791G,ATP7B:NM_001330579:exon11:c.2742C>T:p.G914G,ATP7B:NM_001330578:exon12:c.2760C>T:p.G920G,ATP7B:NM_000053:exon13:c.2994C>T:p.G998G,ATP7B:NM_001243182:exon14:c.2661C>T:p.G887G	synonymous SNV
	13:51946351:C:T	Pathogenic	0.905123		13:51946351:C:T	Pathogenic	0.999705		13:51946351:C:T	ATP7B:NM_001005918:exon9:c.2372G>A:p.G791D,ATP7B:NM_001330579:exon11:c.2741G>A:p.G914D,ATP7B:NM_001330578:exon12:c.2759G>A:p.G920D,ATP7B:NM_000053:exon13:c.2993G>A:p.G998D,ATP7B:NM_001243182:exon14:c.2660G>A:p.G887D	nonsynonymous SNV
	13:51946352:C:T	Pathogenic	0.939365		13:51946352:C:T	Pathogenic	0.999653		13:51946352:C:T	ATP7B:NM_001005918:exon9:c.2371G>A:p.G791S,ATP7B:NM_001330579:exon11:c.2740G>A:p.G914S,ATP7B:NM_001330578:exon12:c.2758G>A:p.G920S,ATP7B:NM_000053:exon13:c.2992G>A:p.G998S,ATP7B:NM_001243182:exon14:c.2659G>A:p.G887S	nonsynonymous SNV
	13:51946355:C:T	Pathogenic	0.936541		13:51946355:C:T	Pathogenic	0.999705		13:51946355:C:T	ATP7B:NM_001005918:exon9:c.2368G>A:p.V790M,ATP7B:NM_001330579:exon11:c.2737G>A:p.V913M,ATP7B:NM_001330578:exon12:c.2755G>A:p.V919M,ATP7B:NM_000053:exon13:c.2989G>A:p.V997M,ATP7B:NM_001243182:exon14:c.2656G>A:p.V886M	nonsynonymous SNV
	13:51946357:A:G	Pathogenic	0.890568		13:51946357:A:G	Pathogenic	0.999502		13:51946357:A:G	ATP7B:NM_001005918:exon9:c.2366T>C:p.M789T,ATP7B:NM_001330579:exon11:c.2735T>C:p.M912T,ATP7B:NM_001330578:exon12:c.2753T>C:p.M918T,ATP7B:NM_000053:exon13:c.2987T>C:p.M996T,ATP7B:NM_001243182:exon14:c.2654T>C:p.M885T	nonsynonymous SNV
	13:51946360:A:G	Pathogenic	0.890677		13:51946360:A:G	Pathogenic	0.999705		13:51946360:A:G	ATP7B:NM_001005918:exon9:c.2363T>C:p.V788A,ATP7B:NM_001330579:exon11:c.2732T>C:p.V911A,ATP7B:NM_001330578:exon12:c.2750T>C:p.V917A,ATP7B:NM_000053:exon13:c.2984T>C:p.V995A,ATP7B:NM_001243182:exon14:c.2651T>C:p.V884A	nonsynonymous SNV
	13:51946361:C:G	Pathogenic	0.917921		13:51946361:C:G	Pathogenic	0.999245		13:51946361:C:G	ATP7B:NM_001005918:exon9:c.2362G>C:p.V788L,ATP7B:NM_001330579:exon11:c.2731G>C:p.V911L,ATP7B:NM_001330578:exon12:c.2749G>C:p.V917L,ATP7B:NM_000053:exon13:c.2983G>C:p.V995L,ATP7B:NM_001243182:exon14:c.2650G>C:p.V884L	nonsynonymous SNV
	13:51946364:C:A	Pathogenic	0.922903		13:51946364:C:A	Pathogenic	0.999705		13:51946364:C:A	ATP7B:NM_001005918:exon9:c.2359G>T:p.A787S,ATP7B:NM_001330579:exon11:c.2728G>T:p.A910S,ATP7B:NM_001330578:exon12:c.2746G>T:p.A916S,ATP7B:NM_000053:exon13:c.2980G>T:p.A994S,ATP7B:NM_001243182:exon14:c.2647G>T:p.A883S	nonsynonymous SNV
	13:51946365:C:T	Benign	0.997381		13:51946365:C:T	Benign	0.994955		13:51946365:C:T	ATP7B:NM_001005918:exon9:c.2358G>A:p.T786T,ATP7B:NM_001330579:exon11:c.2727G>A:p.T909T,ATP7B:NM_001330578:exon12:c.2745G>A:p.T915T,ATP7B:NM_000053:exon13:c.2979G>A:p.T993T,ATP7B:NM_001243182:exon14:c.2646G>A:p.T882T	synonymous SNV
	13:51946366:G:A	Pathogenic	0.892832		13:51946366:G:A	Pathogenic	0.999136		13:51946366:G:A	ATP7B:NM_001005918:exon9:c.2357C>T:p.T786M,ATP7B:NM_001330579:exon11:c.2726C>T:p.T909M,ATP7B:NM_001330578:exon12:c.2744C>T:p.T915M,ATP7B:NM_000053:exon13:c.2978C>T:p.T993M,ATP7B:NM_001243182:exon14:c.2645C>T:p.T882M	nonsynonymous SNV
	13:51946368:G:T	Benign	0.997375		13:51946368:G:T	Benign	0.992765		13:51946368:G:T	ATP7B:NM_001005918:exon9:c.2355C>A:p.P785P,ATP7B:NM_001330579:exon11:c.2724C>A:p.P908P,ATP7B:NM_001330578:exon12:c.2742C>A:p.P914P,ATP7B:NM_000053:exon13:c.2976C>A:p.P992P,ATP7B:NM_001243182:exon14:c.2643C>A:p.P881P	synonymous SNV
	13:51946369:G:T	Pathogenic	0.974828		13:51946369:G:T	Pathogenic	0.999705		13:51946369:G:T	ATP7B:NM_001005918:exon9:c.2354C>A:p.P785H,ATP7B:NM_001330579:exon11:c.2723C>A:p.P908H,ATP7B:NM_001330578:exon12:c.2741C>A:p.P914H,ATP7B:NM_000053:exon13:c.2975C>A:p.P992H,ATP7B:NM_001243182:exon14:c.2642C>A:p.P881H	nonsynonymous SNV
	13:51946372:G:A	Pathogenic	0.966259		13:51946372:G:A	Pathogenic	0.998463		13:51946372:G:A	ATP7B:NM_001005918:exon9:c.2351C>T:p.T784M,ATP7B:NM_001330579:exon11:c.2720C>T:p.T907M,ATP7B:NM_001330578:exon12:c.2738C>T:p.T913M,ATP7B:NM_000053:exon13:c.2972C>T:p.T991M,ATP7B:NM_001243182:exon14:c.2639C>T:p.T880M	nonsynonymous SNV
	13:51946376:C:G	Pathogenic	0.960193		13:51946376:C:G	Pathogenic	0.999705		13:51946376:C:G	ATP7B:NM_001005918:exon9:c.2347G>C:p.A783P,ATP7B:NM_001330579:exon11:c.2716G>C:p.A906P,ATP7B:NM_001330578:exon12:c.2734G>C:p.A912P,ATP7B:NM_000053:exon13:c.2968G>C:p.A990P,ATP7B:NM_001243182:exon14:c.2635G>C:p.A879P	nonsynonymous SNV
	13:51946378:A:C	Pathogenic	0.949611		13:51946378:A:C	Pathogenic	0.999705		13:51946378:A:C	ATP7B:NM_001005918:exon9:c.2345T>G:p.L782R,ATP7B:NM_001330579:exon11:c.2714T>G:p.L905R,ATP7B:NM_001330578:exon12:c.2732T>G:p.L911R,ATP7B:NM_000053:exon13:c.2966T>G:p.L989R,ATP7B:NM_001243182:exon14:c.2633T>G:p.L878R	nonsynonymous SNV
	13:51946384:A:G	Pathogenic	0.957979		13:51946384:A:G	Pathogenic	0.999705		13:51946384:A:G	ATP7B:NM_001005918:exon9:c.2339T>C:p.L780P,ATP7B:NM_001330579:exon11:c.2708T>C:p.L903P,ATP7B:NM_001330578:exon12:c.2726T>C:p.L909P,ATP7B:NM_000053:exon13:c.2960T>C:p.L987P,ATP7B:NM_001243182:exon14:c.2627T>C:p.L876P	nonsynonymous SNV
	13:51946389:G:A	Benign	0.997622		13:51946389:G:A	Benign	0.994792		13:51946389:G:A	ATP7B:NM_001005918:exon9:c.2334C>T:p.C778C,ATP7B:NM_001330579:exon11:c.2703C>T:p.C901C,ATP7B:NM_001330578:exon12:c.2721C>T:p.C907C,ATP7B:NM_000053:exon13:c.2955C>T:p.C985C,ATP7B:NM_001243182:exon14:c.2622C>T:p.C874C	synonymous SNV
	13:51946390:C:A	Pathogenic	0.974095		13:51946390:C:A	Pathogenic	0.999502		13:51946390:C:A	ATP7B:NM_001005918:exon9:c.2333G>T:p.C778F,ATP7B:NM_001330579:exon11:c.2702G>T:p.C901F,ATP7B:NM_001330578:exon12:c.2720G>T:p.C907F,ATP7B:NM_000053:exon13:c.2954G>T:p.C985F,ATP7B:NM_001243182:exon14:c.2621G>T:p.C874F	nonsynonymous SNV
	13:51946391:A:G	Pathogenic	0.965974		13:51946391:A:G	Pathogenic	0.999705		13:51946391:A:G	ATP7B:NM_001005918:exon9:c.2332T>C:p.C778R,ATP7B:NM_001330579:exon11:c.2701T>C:p.C901R,ATP7B:NM_001330578:exon12:c.2719T>C:p.C907R,ATP7B:NM_000053:exon13:c.2953T>C:p.C985R,ATP7B:NM_001243182:exon14:c.2620T>C:p.C874R	nonsynonymous SNV
	13:51946393:G:A	Pathogenic	0.988413		13:51946393:G:A	Pathogenic	0.999705		13:51946393:G:A	ATP7B:NM_001005918:exon9:c.2330C>T:p.P777L,ATP7B:NM_001330579:exon11:c.2699C>T:p.P900L,ATP7B:NM_001330578:exon12:c.2717C>T:p.P906L,ATP7B:NM_000053:exon13:c.2951C>T:p.P984L,ATP7B:NM_001243182:exon14:c.2618C>T:p.P873L	nonsynonymous SNV
	13:51946393:G:T	Pathogenic	0.984004		13:51946393:G:T	Pathogenic	0.999705		13:51946393:G:T	ATP7B:NM_001005918:exon9:c.2330C>A:p.P777H,ATP7B:NM_001330579:exon11:c.2699C>A:p.P900H,ATP7B:NM_001330578:exon12:c.2717C>A:p.P906H,ATP7B:NM_000053:exon13:c.2951C>A:p.P984H,ATP7B:NM_001243182:exon14:c.2618C>A:p.P873H	nonsynonymous SNV
	13:51946394:G:C	Pathogenic	0.971828		13:51946394:G:C	Pathogenic	0.999705		13:51946394:G:C	ATP7B:NM_001005918:exon9:c.2329C>G:p.P777A,ATP7B:NM_001330579:exon11:c.2698C>G:p.P900A,ATP7B:NM_001330578:exon12:c.2716C>G:p.P906A,ATP7B:NM_000053:exon13:c.2950C>G:p.P984A,ATP7B:NM_001243182:exon14:c.2617C>G:p.P873A	nonsynonymous SNV
	13:51946397:A:G	Pathogenic	0.967823		13:51946397:A:G	Pathogenic	0.999705		13:51946397:A:G	ATP7B:NM_001005918:exon9:c.2326T>C:p.C776R,ATP7B:NM_001330579:exon11:c.2695T>C:p.C899R,ATP7B:NM_001330578:exon12:c.2713T>C:p.C905R,ATP7B:NM_000053:exon13:c.2947T>C:p.C983R,ATP7B:NM_001243182:exon14:c.2614T>C:p.C872R	nonsynonymous SNV
	13:51946399:G:A	Pathogenic	0.971985		13:51946399:G:A	Pathogenic	0.999705		13:51946399:G:A	ATP7B:NM_001005918:exon9:c.2324C>T:p.A775V,ATP7B:NM_001330579:exon11:c.2693C>T:p.A898V,ATP7B:NM_001330578:exon12:c.2711C>T:p.A904V,ATP7B:NM_000053:exon13:c.2945C>T:p.A982V,ATP7B:NM_001243182:exon14:c.2612C>T:p.A871V	nonsynonymous SNV
	13:51946408:A:T	Pathogenic	0.937826		13:51946408:A:T	Pathogenic	0.999705		13:51946408:A:T	ATP7B:NM_001005918:exon9:c.2315T>A:p.L772Q,ATP7B:NM_001330579:exon11:c.2684T>A:p.L895Q,ATP7B:NM_001330578:exon12:c.2702T>A:p.L901Q,ATP7B:NM_000053:exon13:c.2936T>A:p.L979Q,ATP7B:NM_001243182:exon14:c.2603T>A:p.L868Q	nonsynonymous SNV
	13:51946412:C:T	Pathogenic	0.940099		13:51946412:C:T	Pathogenic	0.999705		13:51946412:C:T	ATP7B:NM_001005918:exon9:c.2311G>A:p.V771M,ATP7B:NM_001330579:exon11:c.2680G>A:p.V894M,ATP7B:NM_001330578:exon12:c.2698G>A:p.V900M,ATP7B:NM_000053:exon13:c.2932G>A:p.V978M,ATP7B:NM_001243182:exon14:c.2599G>A:p.V867M	nonsynonymous SNV
	13:51946413:CCGTGATGGA:C	Pathogenic	0.519527		13:51946413:CCGTGATGGA:C	Pathogenic	0.996514		13:51946413:CCGTGATGGA:C	ATP7B:NM_001005918:exon9:c.2301_2309del:p.S768_T770del,ATP7B:NM_001330579:exon11:c.2670_2678del:p.S891_T893del,ATP7B:NM_001330578:exon12:c.2688_2696del:p.S897_T899del,ATP7B:NM_000053:exon13:c.2922_2930del:p.S975_T977del,ATP7B:NM_001243182:exon14:c.2589_2597del:p.S864_T866del	nonframeshift deletion
	13:51946420:G:T	Pathogenic	0.957124		13:51946420:G:T	Pathogenic	0.999653		13:51946420:G:T	ATP7B:NM_001005918:exon9:c.2303C>A:p.S768Y,ATP7B:NM_001330579:exon11:c.2672C>A:p.S891Y,ATP7B:NM_001330578:exon12:c.2690C>A:p.S897Y,ATP7B:NM_000053:exon13:c.2924C>A:p.S975Y,ATP7B:NM_001243182:exon14:c.2591C>A:p.S864Y	nonsynonymous SNV
	13:51946423:G:A	Pathogenic	0.945311		13:51946423:G:A	Pathogenic	0.997498		13:51946423:G:A	ATP7B:NM_001005918:exon9:c.2300C>T:p.T767M,ATP7B:NM_001330579:exon11:c.2669C>T:p.T890M,ATP7B:NM_001330578:exon12:c.2687C>T:p.T896M,ATP7B:NM_000053:exon13:c.2921C>T:p.T974M,ATP7B:NM_001243182:exon14:c.2588C>T:p.T863M	nonsynonymous SNV
	13:51946425:C:T	Benign	0.997363		13:51946425:C:T	Benign	0.989989		13:51946425:C:T	ATP7B:NM_001005918:exon9:c.2298G>A:p.Q766Q,ATP7B:NM_001330579:exon11:c.2667G>A:p.Q889Q,ATP7B:NM_001330578:exon12:c.2685G>A:p.Q895Q,ATP7B:NM_000053:exon13:c.2919G>A:p.Q973Q,ATP7B:NM_001243182:exon14:c.2586G>A:p.Q862Q	synonymous SNV
	13:51946432:G:A	Pathogenic	0.948141		13:51946432:G:A	Pathogenic	0.999136		13:51946432:G:A	ATP7B:NM_001005918:exon9:c.2291C>T:p.A764V,ATP7B:NM_001330579:exon11:c.2660C>T:p.A887V,ATP7B:NM_001330578:exon12:c.2678C>T:p.A893V,ATP7B:NM_000053:exon13:c.2912C>T:p.A971V,ATP7B:NM_001243182:exon14:c.2579C>T:p.A860V	nonsynonymous SNV
	13:51946445:T:A	Pathogenic	0.566754		13:51946445:T:A	Pathogenic	0.995643		13:51946445:T:A	ATP7B:NM_001005918:exon9:c.2278A>T:p.I760F,ATP7B:NM_001330579:exon11:c.2647A>T:p.I883F,ATP7B:NM_001330578:exon12:c.2665A>T:p.I889F,ATP7B:NM_000053:exon13:c.2899A>T:p.I967F,ATP7B:NM_001243182:exon14:c.2566A>T:p.I856F	nonsynonymous SNV
	13:51946459:G:A	Pathogenic	0.97052		13:51946459:G:A	Pathogenic	0.999705		13:51946459:G:A	ATP7B:NM_001005918:exon9:c.2264C>T:p.S755F,ATP7B:NM_001330579:exon11:c.2633C>T:p.S878F,ATP7B:NM_001330578:exon12:c.2651C>T:p.S884F,ATP7B:NM_000053:exon13:c.2885C>T:p.S962F,ATP7B:NM_001243182:exon14:c.2552C>T:p.S851F	nonsynonymous SNV
	13:51946463:T:C	Pathogenic	0.53028		13:51946463:T:C	Pathogenic	0.991619		13:51946463:T:C	ATP7B:NM_001005918:exon9:c.2260A>G:p.I754V,ATP7B:NM_001330579:exon11:c.2629A>G:p.I877V,ATP7B:NM_001330578:exon12:c.2647A>G:p.I883V,ATP7B:NM_000053:exon13:c.2881A>G:p.I961V,ATP7B:NM_001243182:exon14:c.2548A>G:p.I850V	nonsynonymous SNV
	13:51949663:G:A	Pathogenic	0.809742		13:51949663:G:A	Pathogenic	0.99724		13:51949663:G:A	ATP7B:NM_001330579:exon10:c.2612C>T:p.P871L,ATP7B:NM_001330578:exon11:c.2630C>T:p.P877L,ATP7B:NM_000053:exon12:c.2864C>T:p.P955L,ATP7B:NM_001243182:exon13:c.2531C>T:p.P844L	nonsynonymous SNV
	13:51949664:G:A	Pathogenic	0.974589		13:51949664:G:A	Pathogenic	0.998782		13:51949664:G:A	ATP7B:NM_001330579:exon10:c.2611C>T:p.P871S,ATP7B:NM_001330578:exon11:c.2629C>T:p.P877S,ATP7B:NM_000053:exon12:c.2863C>T:p.P955S,ATP7B:NM_001243182:exon13:c.2530C>T:p.P844S	nonsynonymous SNV
	13:51949669:T:G	Pathogenic	0.867547		13:51949669:T:G	Pathogenic	0.991002		13:51949669:T:G	ATP7B:NM_001330579:exon10:c.2606A>C:p.Y869S,ATP7B:NM_001330578:exon11:c.2624A>C:p.Y875S,ATP7B:NM_000053:exon12:c.2858A>C:p.Y953S,ATP7B:NM_001243182:exon13:c.2525A>C:p.Y842S	nonsynonymous SNV
	13:51949674:C:A	Pathogenic	0.646577		13:51949674:C:A	Pathogenic	0.996425		13:51949674:C:A	ATP7B:NM_001330579:exon10:c.2601G>T:p.Q867H,ATP7B:NM_001330578:exon11:c.2619G>T:p.Q873H,ATP7B:NM_000053:exon12:c.2853G>T:p.Q951H,ATP7B:NM_001243182:exon13:c.2520G>T:p.Q840H	nonsynonymous SNV
	13:51949676:GAAC:G	Pathogenic	0.520137		13:51949676:GAAC:G	Pathogenic	0.986374		13:51949676:GAAC:G	ATP7B:NM_001330579:exon10:c.2596_2598del:p.V866del,ATP7B:NM_001330578:exon11:c.2614_2616del:p.V872del,ATP7B:NM_000053:exon12:c.2848_2850del:p.V950del,ATP7B:NM_001243182:exon13:c.2515_2517del:p.V839del	nonframeshift deletion
	13:51949677:GAAC:G	Pathogenic	0.520095		13:51949677:GAAC:G	Pathogenic	0.996514		13:51949677:GAAC:G	ATP7B:NM_001330579:exon10:c.2595_2597del:p.V866del,ATP7B:NM_001330578:exon11:c.2613_2615del:p.V872del,ATP7B:NM_000053:exon12:c.2847_2849del:p.V950del,ATP7B:NM_001243182:exon13:c.2514_2516del:p.V839del	nonframeshift deletion
	13:51949679:C:A	Pathogenic	0.763581		13:51949679:C:A	Pathogenic	0.998992		13:51949679:C:A	ATP7B:NM_001330579:exon10:c.2596G>T:p.V866F,ATP7B:NM_001330578:exon11:c.2614G>T:p.V872F,ATP7B:NM_000053:exon12:c.2848G>T:p.V950F,ATP7B:NM_001243182:exon13:c.2515G>T:p.V839F	nonsynonymous SNV
	13:51949681:A:C	Pathogenic	0.872857		13:51949681:A:C	Pathogenic	0.9993		13:51949681:A:C	ATP7B:NM_001330579:exon10:c.2594T>G:p.V865G,ATP7B:NM_001330578:exon11:c.2612T>G:p.V871G,ATP7B:NM_000053:exon12:c.2846T>G:p.V949G,ATP7B:NM_001243182:exon13:c.2513T>G:p.V838G	nonsynonymous SNV
	13:51949690:T:A	Pathogenic	0.895355		13:51949690:T:A	Pathogenic	0.998782		13:51949690:T:A	ATP7B:NM_001330579:exon10:c.2585A>T:p.D862V,ATP7B:NM_001330578:exon11:c.2603A>T:p.D868V,ATP7B:NM_000053:exon12:c.2837A>T:p.D946V,ATP7B:NM_001243182:exon13:c.2504A>T:p.D835V	nonsynonymous SNV
	13:51949694:T:C	Benign	0.77985		13:51949694:T:C	Benign	0.970402		13:51949694:T:C	ATP7B:NM_001330579:exon10:c.2581A>G:p.I861V,ATP7B:NM_001330578:exon11:c.2599A>G:p.I867V,ATP7B:NM_000053:exon12:c.2833A>G:p.I945V,ATP7B:NM_001243182:exon13:c.2500A>G:p.I834V	nonsynonymous SNV
	13:51949700:C:A	Pathogenic	0.974121		13:51949700:C:A	Pathogenic	0.999653		13:51949700:C:A	ATP7B:NM_001330579:exon10:c.2575G>T:p.G859C,ATP7B:NM_001330578:exon11:c.2593G>T:p.G865C,ATP7B:NM_000053:exon12:c.2827G>T:p.G943C,ATP7B:NM_001243182:exon13:c.2494G>T:p.G832C	nonsynonymous SNV
	13:51949719:CCAA:C	Pathogenic	0.520319		13:51949719:CCAA:C	Pathogenic	0.996514		13:51949719:CCAA:C	ATP7B:NM_001330579:exon10:c.2553_2555del:p.L852del,ATP7B:NM_001330578:exon11:c.2571_2573del:p.L858del,ATP7B:NM_000053:exon12:c.2805_2807del:p.L936del,ATP7B:NM_001243182:exon13:c.2472_2474del:p.L825del	nonframeshift deletion
	13:51949721:A:C	Pathogenic	0.590591		13:51949721:A:C	Pathogenic	0.996905		13:51949721:A:C	ATP7B:NM_001330579:exon10:c.2554T>G:p.L852V,ATP7B:NM_001330578:exon11:c.2572T>G:p.L858V,ATP7B:NM_000053:exon12:c.2806T>G:p.L936V,ATP7B:NM_001243182:exon13:c.2473T>G:p.L825V	nonsynonymous SNV
	13:51949730:T:G	Pathogenic	0.722966		13:51949730:T:G	Pathogenic	0.997929		13:51949730:T:G	ATP7B:NM_001330579:exon10:c.2545A>C:p.T849P,ATP7B:NM_001330578:exon11:c.2563A>C:p.T855P,ATP7B:NM_000053:exon12:c.2797A>C:p.T933P,ATP7B:NM_001243182:exon13:c.2464A>C:p.T822P	nonsynonymous SNV
	13:51949735:A:G	Pathogenic	0.826224		13:51949735:A:G	Pathogenic	0.990909		13:51949735:A:G	ATP7B:NM_001330579:exon10:c.2540T>C:p.M847T,ATP7B:NM_001330578:exon11:c.2558T>C:p.M853T,ATP7B:NM_000053:exon12:c.2792T>C:p.M931T,ATP7B:NM_001243182:exon13:c.2459T>C:p.M820T	nonsynonymous SNV
	13:51949740:G:C	Pathogenic	0.862051		13:51949740:G:C	Pathogenic	0.999136		13:51949740:G:C	ATP7B:NM_001330579:exon10:c.2535C>G:p.I845M,ATP7B:NM_001330578:exon11:c.2553C>G:p.I851M,ATP7B:NM_000053:exon12:c.2787C>G:p.I929M,ATP7B:NM_001243182:exon13:c.2454C>G:p.I818M	nonsynonymous SNV
	13:51949742:T:C	Benign	0.880811		13:51949742:T:C	Benign	0.937641		13:51949742:T:C	ATP7B:NM_001330579:exon10:c.2533A>G:p.I845V,ATP7B:NM_001330578:exon11:c.2551A>G:p.I851V,ATP7B:NM_000053:exon12:c.2785A>G:p.I929V,ATP7B:NM_001243182:exon13:c.2452A>G:p.I818V	nonsynonymous SNV
	13:51949753:A:G	Pathogenic	0.921742		13:51949753:A:G	Pathogenic	0.999653		13:51949753:A:G	ATP7B:NM_001330579:exon10:c.2522T>C:p.V841A,ATP7B:NM_001330578:exon11:c.2540T>C:p.V847A,ATP7B:NM_000053:exon12:c.2774T>C:p.V925A,ATP7B:NM_001243182:exon13:c.2441T>C:p.V814A	nonsynonymous SNV
	13:51949754:ACAAAATATC:A	Pathogenic	0.520542		13:51949754:ACAAAATATC:A	Pathogenic	0.996514		13:51949754:ACAAAATATC:A	ATP7B:NM_001330579:exon10:c.2512_2520del:p.G838_F840del,ATP7B:NM_001330578:exon11:c.2530_2538del:p.G844_F846del,ATP7B:NM_000053:exon12:c.2764_2772del:p.G922_F924del,ATP7B:NM_001243182:exon13:c.2431_2439del:p.G811_F813del	nonframeshift deletion
	13:51949764:A:G	Benign	0.997383		13:51949764:A:G	Benign	0.992765		13:51949764:A:G	ATP7B:NM_001330579:exon10:c.2511T>C:p.S837S,ATP7B:NM_001330578:exon11:c.2529T>C:p.S843S,ATP7B:NM_000053:exon12:c.2763T>C:p.S921S,ATP7B:NM_001243182:exon13:c.2430T>C:p.S810S	synonymous SNV
	13:51949764:A:T	Pathogenic	0.734335		13:51949764:A:T	Pathogenic	0.999536		13:51949764:A:T	ATP7B:NM_001330579:exon10:c.2511T>A:p.S837R,ATP7B:NM_001330578:exon11:c.2529T>A:p.S843R,ATP7B:NM_000053:exon12:c.2763T>A:p.S921R,ATP7B:NM_001243182:exon13:c.2430T>A:p.S810R	nonsynonymous SNV
	13:51949765:C:T	Pathogenic	0.944107		13:51949765:C:T	Pathogenic	0.999514		13:51949765:C:T	ATP7B:NM_001330579:exon10:c.2510G>A:p.S837N,ATP7B:NM_001330578:exon11:c.2528G>A:p.S843N,ATP7B:NM_000053:exon12:c.2762G>A:p.S921N,ATP7B:NM_001243182:exon13:c.2429G>A:p.S810N	nonsynonymous SNV
	13:51949766:T:G	Pathogenic	0.923234		13:51949766:T:G	Pathogenic	0.99958		13:51949766:T:G	ATP7B:NM_001330579:exon10:c.2509A>C:p.S837R,ATP7B:NM_001330578:exon11:c.2527A>C:p.S843R,ATP7B:NM_000053:exon12:c.2761A>C:p.S921R,ATP7B:NM_001243182:exon13:c.2428A>C:p.S810R	nonsynonymous SNV
	13:51949768:A:C	Pathogenic	0.928789		13:51949768:A:C	Pathogenic	0.999413		13:51949768:A:C	ATP7B:NM_001330579:exon10:c.2507T>G:p.F836C,ATP7B:NM_001330578:exon11:c.2525T>G:p.F842C,ATP7B:NM_000053:exon12:c.2759T>G:p.F920C,ATP7B:NM_001243182:exon13:c.2426T>G:p.F809C	nonsynonymous SNV
	13:51949771:C:T	Pathogenic	0.630272		13:51949771:C:T	Pathogenic	0.907592		13:51949771:C:T	ATP7B:NM_001330579:exon10:c.2504G>A:p.R835Q,ATP7B:NM_001330578:exon11:c.2522G>A:p.R841Q,ATP7B:NM_000053:exon12:c.2756G>A:p.R919Q,ATP7B:NM_001243182:exon13:c.2423G>A:p.R808Q	nonsynonymous SNV
	13:51949772:G:A	Pathogenic	0.862269		13:51949772:G:A	Pathogenic	0.998463		13:51949772:G:A	ATP7B:NM_001330579:exon10:c.2503C>T:p.R835W,ATP7B:NM_001330578:exon11:c.2521C>T:p.R841W,ATP7B:NM_000053:exon12:c.2755C>T:p.R919W,ATP7B:NM_001243182:exon13:c.2422C>T:p.R808W	nonsynonymous SNV
	13:51949775:C:T	Pathogenic	0.971641		13:51949775:C:T	Pathogenic	0.99958		13:51949775:C:T	ATP7B:NM_001330579:exon10:c.2500G>A:p.D834N,ATP7B:NM_001330578:exon11:c.2518G>A:p.D840N,ATP7B:NM_000053:exon12:c.2752G>A:p.D918N,ATP7B:NM_001243182:exon13:c.2419G>A:p.D807N	nonsynonymous SNV
	13:51949783:T:C	Pathogenic	0.85646		13:51949783:T:C	Pathogenic	0.997084		13:51949783:T:C	ATP7B:NM_001330579:exon10:c.2492A>G:p.Q831R,ATP7B:NM_001330578:exon11:c.2510A>G:p.Q837R,ATP7B:NM_000053:exon12:c.2744A>G:p.Q915R,ATP7B:NM_001243182:exon13:c.2411A>G:p.Q804R	nonsynonymous SNV
	13:51949792:G:T	Pathogenic	0.980047		13:51949792:G:T	Pathogenic	0.99958		13:51949792:G:T	ATP7B:NM_001330579:exon10:c.2483C>A:p.P828H,ATP7B:NM_001330578:exon11:c.2501C>A:p.P834H,ATP7B:NM_000053:exon12:c.2735C>A:p.P912H,ATP7B:NM_001243182:exon13:c.2402C>A:p.P801H	nonsynonymous SNV
	13:51949792:G:A	Pathogenic	0.985343		13:51949792:G:A	Pathogenic	0.99958		13:51949792:G:A	ATP7B:NM_001330579:exon10:c.2483C>T:p.P828L,ATP7B:NM_001330578:exon11:c.2501C>T:p.P834L,ATP7B:NM_000053:exon12:c.2735C>T:p.P912L,ATP7B:NM_001243182:exon13:c.2402C>T:p.P801L	nonsynonymous SNV
	13:51949793:G:A	Pathogenic	0.971518		13:51949793:G:A	Pathogenic	0.99958		13:51949793:G:A	ATP7B:NM_001330579:exon10:c.2482C>T:p.P828S,ATP7B:NM_001330578:exon11:c.2500C>T:p.P834S,ATP7B:NM_000053:exon12:c.2734C>T:p.P912S,ATP7B:NM_001243182:exon13:c.2401C>T:p.P801S	nonsynonymous SNV
	13:51949795:G:A	Pathogenic	0.987152		13:51949795:G:A	Pathogenic	0.99958		13:51949795:G:A	ATP7B:NM_001330579:exon10:c.2480C>T:p.A827V,ATP7B:NM_001330578:exon11:c.2498C>T:p.A833V,ATP7B:NM_000053:exon12:c.2732C>T:p.A911V,ATP7B:NM_001243182:exon13:c.2399C>T:p.A800V	nonsynonymous SNV
	13:51950007:C:T	Benign	0.997422		13:51950007:C:T	Benign	0.995085		13:51950007:C:T	ATP7B:NM_001005918:exon8:c.2244G>A:p.K748K,ATP7B:NM_001330579:exon9:c.2478G>A:p.K826K,ATP7B:NM_001330578:exon10:c.2496G>A:p.K832K,ATP7B:NM_000053:exon11:c.2730G>A:p.K910K,ATP7B:NM_001243182:exon12:c.2397G>A:p.K799K	synonymous SNV
	13:51950007:C:A	Pathogenic	0.993937		13:51950007:C:A	Pathogenic	0.999705		13:51950007:C:A	ATP7B:NM_001005918:exon8:c.2244G>T:p.K748N,ATP7B:NM_001330579:exon9:c.2478G>T:p.K826N,ATP7B:NM_001330578:exon10:c.2496G>T:p.K832N,ATP7B:NM_000053:exon11:c.2730G>T:p.K910N,ATP7B:NM_001243182:exon12:c.2397G>T:p.K799N	nonsynonymous SNV
	13:51950013:C:T	Pathogenic	0.90743		13:51950013:C:T	Pathogenic	0.998742		13:51950013:C:T	ATP7B:NM_001005918:exon8:c.2238G>A:p.M746I,ATP7B:NM_001330579:exon9:c.2472G>A:p.M824I,ATP7B:NM_001330578:exon10:c.2490G>A:p.M830I,ATP7B:NM_000053:exon11:c.2724G>A:p.M908I,ATP7B:NM_001243182:exon12:c.2391G>A:p.M797I	nonsynonymous SNV
	13:51950014:CATCTGAGCCTCTTCCACCAGTTTCACA:C	Pathogenic	0.520921		13:51950014:CATCTGAGCCTCTTCCACCAGTTTCACA:C	Pathogenic	0.996514		13:51950014:CATCTGAGCCTCTTCCACCAGTTTCACA:C	ATP7B:NM_001005918:exon8:c.2210_2236del:p.I737_Q745del,ATP7B:NM_001330579:exon9:c.2444_2470del:p.I815_Q823del,ATP7B:NM_001330578:exon10:c.2462_2488del:p.I821_Q829del,ATP7B:NM_000053:exon11:c.2696_2722del:p.I899_Q907del,ATP7B:NM_001243182:exon12:c.2363_2389del:p.I788_Q796del	nonframeshift deletion
	13:51950016:C:A	Pathogenic	0.693937		13:51950016:C:A	Pathogenic	0.999607		13:51950016:C:A	ATP7B:NM_001005918:exon8:c.2235G>T:p.Q745H,ATP7B:NM_001330579:exon9:c.2469G>T:p.Q823H,ATP7B:NM_001330578:exon10:c.2487G>T:p.Q829H,ATP7B:NM_000053:exon11:c.2721G>T:p.Q907H,ATP7B:NM_001243182:exon12:c.2388G>T:p.Q796H	nonsynonymous SNV
	13:51950022:C:G	Pathogenic	0.56688		13:51950022:C:G	Pathogenic	0.979863		13:51950022:C:G	ATP7B:NM_001005918:exon8:c.2229G>C:p.E743D,ATP7B:NM_001330579:exon9:c.2463G>C:p.E821D,ATP7B:NM_001330578:exon10:c.2481G>C:p.E827D,ATP7B:NM_000053:exon11:c.2715G>C:p.E905D,ATP7B:NM_001243182:exon12:c.2382G>C:p.E794D	nonsynonymous SNV
	13:51950029:A:C	Pathogenic	0.965251		13:51950029:A:C	Pathogenic	0.999705		13:51950029:A:C	ATP7B:NM_001005918:exon8:c.2222T>G:p.V741G,ATP7B:NM_001330579:exon9:c.2456T>G:p.V819G,ATP7B:NM_001330578:exon10:c.2474T>G:p.V825G,ATP7B:NM_000053:exon11:c.2708T>G:p.V903G,ATP7B:NM_001243182:exon12:c.2375T>G:p.V792G	nonsynonymous SNV
	13:51950036:T:C	Pathogenic	0.890651		13:51950036:T:C	Pathogenic	0.999245		13:51950036:T:C	ATP7B:NM_001005918:exon8:c.2215A>G:p.K739E,ATP7B:NM_001330579:exon9:c.2449A>G:p.K817E,ATP7B:NM_001330578:exon10:c.2467A>G:p.K823E,ATP7B:NM_000053:exon11:c.2701A>G:p.K901E,ATP7B:NM_001243182:exon12:c.2368A>G:p.K790E	nonsynonymous SNV
	13:51950042:T:A	Pathogenic	0.933923		13:51950042:T:A	Pathogenic	0.999502		13:51950042:T:A	ATP7B:NM_001005918:exon8:c.2209A>T:p.I737F,ATP7B:NM_001330579:exon9:c.2443A>T:p.I815F,ATP7B:NM_001330578:exon10:c.2461A>T:p.I821F,ATP7B:NM_000053:exon11:c.2695A>T:p.I899F,ATP7B:NM_001243182:exon12:c.2362A>T:p.I788F	nonsynonymous SNV
	13:51950044:T:C	Pathogenic	0.895884		13:51950044:T:C	Pathogenic	0.999375		13:51950044:T:C	ATP7B:NM_001005918:exon8:c.2207A>G:p.Q736R,ATP7B:NM_001330579:exon9:c.2441A>G:p.Q814R,ATP7B:NM_001330578:exon10:c.2459A>G:p.Q820R,ATP7B:NM_000053:exon11:c.2693A>G:p.Q898R,ATP7B:NM_001243182:exon12:c.2360A>G:p.Q787R	nonsynonymous SNV
	13:51950056:G:A	Pathogenic	0.972645		13:51950056:G:A	Pathogenic	0.999705		13:51950056:G:A	ATP7B:NM_001005918:exon8:c.2195C>T:p.T732I,ATP7B:NM_001330579:exon9:c.2429C>T:p.T810I,ATP7B:NM_001330578:exon10:c.2447C>T:p.T816I,ATP7B:NM_000053:exon11:c.2681C>T:p.T894I,ATP7B:NM_001243182:exon12:c.2348C>T:p.T783I	nonsynonymous SNV
	13:51950065:C:T	Pathogenic	0.959285		13:51950065:C:T	Pathogenic	0.999705		13:51950065:C:T	ATP7B:NM_001005918:exon8:c.2186G>A:p.G729D,ATP7B:NM_001330579:exon9:c.2420G>A:p.G807D,ATP7B:NM_001330578:exon10:c.2438G>A:p.G813D,ATP7B:NM_000053:exon11:c.2672G>A:p.G891D,ATP7B:NM_001243182:exon12:c.2339G>A:p.G780D	nonsynonymous SNV
	13:51950065:C:G	Pathogenic	0.94684		13:51950065:C:G	Pathogenic	0.999653		13:51950065:C:G	ATP7B:NM_001005918:exon8:c.2186G>C:p.G729A,ATP7B:NM_001330579:exon9:c.2420G>C:p.G807A,ATP7B:NM_001330578:exon10:c.2438G>C:p.G813A,ATP7B:NM_000053:exon11:c.2672G>C:p.G891A,ATP7B:NM_001243182:exon12:c.2339G>C:p.G780A	nonsynonymous SNV
	13:51950069:C:T	Pathogenic	0.939978		13:51950069:C:T	Pathogenic	0.999136		13:51950069:C:T	ATP7B:NM_001005918:exon8:c.2182G>A:p.V728M,ATP7B:NM_001330579:exon9:c.2416G>A:p.V806M,ATP7B:NM_001330578:exon10:c.2434G>A:p.V812M,ATP7B:NM_000053:exon11:c.2668G>A:p.V890M,ATP7B:NM_001243182:exon12:c.2335G>A:p.V779M	nonsynonymous SNV
	13:51950070:G:A	Benign	0.997441		13:51950070:G:A	Benign	0.989553		13:51950070:G:A	ATP7B:NM_001005918:exon8:c.2181C>T:p.H727H,ATP7B:NM_001330579:exon9:c.2415C>T:p.H805H,ATP7B:NM_001330578:exon10:c.2433C>T:p.H811H,ATP7B:NM_000053:exon11:c.2667C>T:p.H889H,ATP7B:NM_001243182:exon12:c.2334C>T:p.H778H	synonymous SNV
	13:51950071:T:C	Pathogenic	0.888572		13:51950071:T:C	Pathogenic	0.994457		13:51950071:T:C	ATP7B:NM_001005918:exon8:c.2180A>G:p.H727R,ATP7B:NM_001330579:exon9:c.2414A>G:p.H805R,ATP7B:NM_001330578:exon10:c.2432A>G:p.H811R,ATP7B:NM_000053:exon11:c.2666A>G:p.H889R,ATP7B:NM_001243182:exon12:c.2333A>G:p.H778R	nonsynonymous SNV
	13:51950078:C:T	Pathogenic	0.943078		13:51950078:C:T	Pathogenic	0.999653		13:51950078:C:T	ATP7B:NM_001005918:exon8:c.2173G>A:p.A725T,ATP7B:NM_001330579:exon9:c.2407G>A:p.A803T,ATP7B:NM_001330578:exon10:c.2425G>A:p.A809T,ATP7B:NM_000053:exon11:c.2659G>A:p.A887T,ATP7B:NM_001243182:exon12:c.2326G>A:p.A776T	nonsynonymous SNV
	13:51950081:TTAATGAGCACAGAGCCATGTGCATTTA:T	Pathogenic	0.521273		13:51950081:TTAATGAGCACAGAGCCATGTGCATTTA:T	Pathogenic	0.996514		13:51950081:TTAATGAGCACAGAGCCATGTGCATTTA:T	ATP7B:NM_001005918:exon8:c.2143_2169del:p.I715_I723del,ATP7B:NM_001330579:exon9:c.2377_2403del:p.I793_I801del,ATP7B:NM_001330578:exon10:c.2395_2421del:p.I799_I807del,ATP7B:NM_000053:exon11:c.2629_2655del:p.I877_I885del,ATP7B:NM_001243182:exon12:c.2296_2322del:p.I766_I774del	nonframeshift deletion
	13:51950085:TGAG:T	Pathogenic	0.521163		13:51950085:TGAG:T	Pathogenic	0.996514		13:51950085:TGAG:T	ATP7B:NM_001005918:exon8:c.2163_2165del:p.L722del,ATP7B:NM_001330579:exon9:c.2397_2399del:p.L800del,ATP7B:NM_001330578:exon10:c.2415_2417del:p.L806del,ATP7B:NM_000053:exon11:c.2649_2651del:p.L884del,ATP7B:NM_001243182:exon12:c.2316_2318del:p.L773del	nonframeshift deletion
	13:51950096:C:T	Pathogenic	0.951517		13:51950096:C:T	Pathogenic	0.999705		13:51950096:C:T	ATP7B:NM_001005918:exon8:c.2155G>A:p.G719S,ATP7B:NM_001330579:exon9:c.2389G>A:p.G797S,ATP7B:NM_001330578:exon10:c.2407G>A:p.G803S,ATP7B:NM_000053:exon11:c.2641G>A:p.G881S,ATP7B:NM_001243182:exon12:c.2308G>A:p.G770S	nonsynonymous SNV
	13:51950103:A:C	Pathogenic	0.780144		13:51950103:A:C	Pathogenic	0.999502		13:51950103:A:C	ATP7B:NM_001005918:exon8:c.2148T>G:p.N716K,ATP7B:NM_001330579:exon9:c.2382T>G:p.N794K,ATP7B:NM_001330578:exon10:c.2400T>G:p.N800K,ATP7B:NM_000053:exon11:c.2634T>G:p.N878K,ATP7B:NM_001243182:exon12:c.2301T>G:p.N767K	nonsynonymous SNV
	13:51950103:A:T	Pathogenic	0.778448		13:51950103:A:T	Pathogenic	0.999502		13:51950103:A:T	ATP7B:NM_001005918:exon8:c.2148T>A:p.N716K,ATP7B:NM_001330579:exon9:c.2382T>A:p.N794K,ATP7B:NM_001330578:exon10:c.2400T>A:p.N800K,ATP7B:NM_000053:exon11:c.2634T>A:p.N878K,ATP7B:NM_001243182:exon12:c.2301T>A:p.N767K	nonsynonymous SNV
	13:51950110:G:A	Pathogenic	0.95949		13:51950110:G:A	Pathogenic	0.999653		13:51950110:G:A	ATP7B:NM_001005918:exon8:c.2141C>T:p.S714F,ATP7B:NM_001330579:exon9:c.2375C>T:p.S792F,ATP7B:NM_001330578:exon10:c.2393C>T:p.S798F,ATP7B:NM_000053:exon11:c.2627C>T:p.S876F,ATP7B:NM_001243182:exon12:c.2294C>T:p.S765F	nonsynonymous SNV
	13:51950115:C:T	Benign	0.997469		13:51950115:C:T	Benign	0.989553		13:51950115:C:T	ATP7B:NM_001005918:exon8:c.2136G>A:p.A712A,ATP7B:NM_001330579:exon9:c.2370G>A:p.A790A,ATP7B:NM_001330578:exon10:c.2388G>A:p.A796A,ATP7B:NM_000053:exon11:c.2622G>A:p.A874A,ATP7B:NM_001243182:exon12:c.2289G>A:p.A763A	synonymous SNV
	13:51950116:G:A	Pathogenic	0.940269		13:51950116:G:A	Pathogenic	0.999136		13:51950116:G:A	ATP7B:NM_001005918:exon8:c.2135C>T:p.A712V,ATP7B:NM_001330579:exon9:c.2369C>T:p.A790V,ATP7B:NM_001330578:exon10:c.2387C>T:p.A796V,ATP7B:NM_000053:exon11:c.2621C>T:p.A874V,ATP7B:NM_001243182:exon12:c.2288C>T:p.A763V	nonsynonymous SNV
	13:51950116:G:T	Pathogenic	0.938147		13:51950116:G:T	Pathogenic	0.999705		13:51950116:G:T	ATP7B:NM_001005918:exon8:c.2135C>A:p.A712E,ATP7B:NM_001330579:exon9:c.2369C>A:p.A790E,ATP7B:NM_001330578:exon10:c.2387C>A:p.A796E,ATP7B:NM_000053:exon11:c.2621C>A:p.A874E,ATP7B:NM_001243182:exon12:c.2288C>A:p.A763E	nonsynonymous SNV
	13:51950117:C:T	Pathogenic	0.86348		13:51950117:C:T	Pathogenic	0.999705		13:51950117:C:T	ATP7B:NM_001005918:exon8:c.2134G>A:p.A712T,ATP7B:NM_001330579:exon9:c.2368G>A:p.A790T,ATP7B:NM_001330578:exon10:c.2386G>A:p.A796T,ATP7B:NM_000053:exon11:c.2620G>A:p.A874T,ATP7B:NM_001243182:exon12:c.2287G>A:p.A763T	nonsynonymous SNV
	13:51950132:C:T	Pathogenic	0.954564		13:51950132:C:T	Pathogenic	0.995794		13:51950132:C:T	ATP7B:NM_001005918:exon8:c.2119G>A:p.G707R,ATP7B:NM_001330579:exon9:c.2353G>A:p.G785R,ATP7B:NM_001330578:exon10:c.2371G>A:p.G791R,ATP7B:NM_000053:exon11:c.2605G>A:p.G869R,ATP7B:NM_001243182:exon12:c.2272G>A:p.G758R	nonsynonymous SNV
	13:51950146:A:C	Pathogenic	0.947348		13:51950146:A:C	Pathogenic	0.999705		13:51950146:A:C	ATP7B:NM_001005918:exon8:c.2105T>G:p.V702G,ATP7B:NM_001330579:exon9:c.2339T>G:p.V780G,ATP7B:NM_001330578:exon10:c.2357T>G:p.V786G,ATP7B:NM_000053:exon11:c.2591T>G:p.V864G,ATP7B:NM_001243182:exon12:c.2258T>G:p.V753G	nonsynonymous SNV
	13:51950147:C:G	Pathogenic	0.852001		13:51950147:C:G	Pathogenic	0.999705		13:51950147:C:G	ATP7B:NM_001005918:exon8:c.2104G>C:p.V702L,ATP7B:NM_001330579:exon9:c.2338G>C:p.V780L,ATP7B:NM_001330578:exon10:c.2356G>C:p.V786L,ATP7B:NM_000053:exon11:c.2590G>C:p.V864L,ATP7B:NM_001243182:exon12:c.2257G>C:p.V753L	nonsynonymous SNV
	13:51950147:C:T	Pathogenic	0.833944		13:51950147:C:T	Pathogenic	0.99958		13:51950147:C:T	ATP7B:NM_001005918:exon8:c.2104G>A:p.V702I,ATP7B:NM_001330579:exon9:c.2338G>A:p.V780I,ATP7B:NM_001330578:exon10:c.2356G>A:p.V786I,ATP7B:NM_000053:exon11:c.2590G>A:p.V864I,ATP7B:NM_001243182:exon12:c.2257G>A:p.V753I	nonsynonymous SNV
	13:51950150:G:A	Pathogenic	0.972862		13:51950150:G:A	Pathogenic	0.999705		13:51950150:G:A	ATP7B:NM_001005918:exon8:c.2101C>T:p.P701S,ATP7B:NM_001330579:exon9:c.2335C>T:p.P779S,ATP7B:NM_001330578:exon10:c.2353C>T:p.P785S,ATP7B:NM_000053:exon11:c.2587C>T:p.P863S,ATP7B:NM_001243182:exon12:c.2254C>T:p.P752S	nonsynonymous SNV
	13:51950151:C:A	Pathogenic	0.925139		13:51950151:C:A	Pathogenic	0.999375		13:51950151:C:A	ATP7B:NM_001005918:exon8:c.2100G>T:p.M700I,ATP7B:NM_001330579:exon9:c.2334G>T:p.M778I,ATP7B:NM_001330578:exon10:c.2352G>T:p.M784I,ATP7B:NM_000053:exon11:c.2586G>T:p.M862I,ATP7B:NM_001243182:exon12:c.2253G>T:p.M751I	nonsynonymous SNV
	13:51950156:C:T	Pathogenic	0.80065		13:51950156:C:T	Pathogenic	0.998288		13:51950156:C:T	ATP7B:NM_001005918:exon8:c.2095G>A:p.A699T,ATP7B:NM_001330579:exon9:c.2329G>A:p.A777T,ATP7B:NM_001330578:exon10:c.2347G>A:p.A783T,ATP7B:NM_000053:exon11:c.2581G>A:p.A861T,ATP7B:NM_001243182:exon12:c.2248G>A:p.A750T	nonsynonymous SNV
	13:51950158:T:C	Pathogenic	0.874175		13:51950158:T:C	Pathogenic	0.999705		13:51950158:T:C	ATP7B:NM_001005918:exon8:c.2093A>G:p.E698G,ATP7B:NM_001330579:exon9:c.2327A>G:p.E776G,ATP7B:NM_001330578:exon10:c.2345A>G:p.E782G,ATP7B:NM_000053:exon11:c.2579A>G:p.E860G,ATP7B:NM_001243182:exon12:c.2246A>G:p.E749G	nonsynonymous SNV
	13:51950275:T:C	Pathogenic	0.876712		13:51950275:T:C	Pathogenic	0.999331		13:51950275:T:C	ATP7B:NM_001005918:exon7:c.2086A>G:p.T696A,ATP7B:NM_001330579:exon8:c.2320A>G:p.T774A,ATP7B:NM_001330578:exon9:c.2338A>G:p.T780A,ATP7B:NM_000053:exon10:c.2572A>G:p.T858A,ATP7B:NM_001243182:exon11:c.2239A>G:p.T747A	nonsynonymous SNV
	13:51950283:G:A	Pathogenic	0.97848		13:51950283:G:A	Pathogenic	0.999705		13:51950283:G:A	ATP7B:NM_001005918:exon7:c.2078C>T:p.S693F,ATP7B:NM_001330579:exon8:c.2312C>T:p.S771F,ATP7B:NM_001330578:exon9:c.2330C>T:p.S777F,ATP7B:NM_000053:exon10:c.2564C>T:p.S855F,ATP7B:NM_001243182:exon11:c.2231C>T:p.S744F	nonsynonymous SNV
	13:51950283:G:T	Pathogenic	0.973015		13:51950283:G:T	Pathogenic	0.999705		13:51950283:G:T	ATP7B:NM_001005918:exon7:c.2078C>A:p.S693Y,ATP7B:NM_001330579:exon8:c.2312C>A:p.S771Y,ATP7B:NM_001330578:exon9:c.2330C>A:p.S777Y,ATP7B:NM_000053:exon10:c.2564C>A:p.S855Y,ATP7B:NM_001243182:exon11:c.2231C>A:p.S744Y	nonsynonymous SNV
	13:51950289:T:C	Pathogenic	0.964265		13:51950289:T:C	Pathogenic	0.999331		13:51950289:T:C	ATP7B:NM_001005918:exon7:c.2072A>G:p.D691G,ATP7B:NM_001330579:exon8:c.2306A>G:p.D769G,ATP7B:NM_001330578:exon9:c.2324A>G:p.D775G,ATP7B:NM_000053:exon10:c.2558A>G:p.D853G,ATP7B:NM_001243182:exon11:c.2225A>G:p.D742G	nonsynonymous SNV
	13:51950290:C:G	Pathogenic	0.972531		13:51950290:C:G	Pathogenic	0.999705		13:51950290:C:G	ATP7B:NM_001005918:exon7:c.2071G>C:p.D691H,ATP7B:NM_001330579:exon8:c.2305G>C:p.D769H,ATP7B:NM_001330578:exon9:c.2323G>C:p.D775H,ATP7B:NM_000053:exon10:c.2557G>C:p.D853H,ATP7B:NM_001243182:exon11:c.2224G>C:p.D742H	nonsynonymous SNV
	13:51950296:T:C	Pathogenic	0.831001		13:51950296:T:C	Pathogenic	0.995836		13:51950296:T:C	ATP7B:NM_001005918:exon7:c.2065A>G:p.M689V,ATP7B:NM_001330579:exon8:c.2299A>G:p.M767V,ATP7B:NM_001330578:exon9:c.2317A>G:p.M773V,ATP7B:NM_000053:exon10:c.2551A>G:p.M851V,ATP7B:NM_001243182:exon11:c.2218A>G:p.M740V	nonsynonymous SNV
	13:51950303:G:A	Benign	0.997567		13:51950303:G:A	Benign	0.995085		13:51950303:G:A	ATP7B:NM_001005918:exon7:c.2058C>T:p.G686G,ATP7B:NM_001330579:exon8:c.2292C>T:p.G764G,ATP7B:NM_001330578:exon9:c.2310C>T:p.G770G,ATP7B:NM_000053:exon10:c.2544C>T:p.G848G,ATP7B:NM_001243182:exon11:c.2211C>T:p.G737G	synonymous SNV
	13:51950313:A:G	Pathogenic	0.924706		13:51950313:A:G	Pathogenic	0.999705		13:51950313:A:G	ATP7B:NM_001005918:exon7:c.2048T>C:p.V683A,ATP7B:NM_001330579:exon8:c.2282T>C:p.V761A,ATP7B:NM_001330578:exon9:c.2300T>C:p.V767A,ATP7B:NM_000053:exon10:c.2534T>C:p.V845A,ATP7B:NM_001243182:exon11:c.2201T>C:p.V734A	nonsynonymous SNV
	13:51950320:C:T	Pathogenic	0.974003		13:51950320:C:T	Pathogenic	0.999705		13:51950320:C:T	ATP7B:NM_001005918:exon7:c.2041G>A:p.G681R,ATP7B:NM_001330579:exon8:c.2275G>A:p.G759R,ATP7B:NM_001330578:exon9:c.2293G>A:p.G765R,ATP7B:NM_000053:exon10:c.2527G>A:p.G843R,ATP7B:NM_001243182:exon11:c.2194G>A:p.G732R	nonsynonymous SNV
	13:51950322:T:C	Pathogenic	0.9757		13:51950322:T:C	Pathogenic	0.999705		13:51950322:T:C	ATP7B:NM_001005918:exon7:c.2039A>G:p.D680G,ATP7B:NM_001330579:exon8:c.2273A>G:p.D758G,ATP7B:NM_001330578:exon9:c.2291A>G:p.D764G,ATP7B:NM_000053:exon10:c.2525A>G:p.D842G,ATP7B:NM_001243182:exon11:c.2192A>G:p.D731G	nonsynonymous SNV
	13:51950323:C:A	Pathogenic	0.983759		13:51950323:C:A	Pathogenic	0.999705		13:51950323:C:A	ATP7B:NM_001005918:exon7:c.2038G>T:p.D680Y,ATP7B:NM_001330579:exon8:c.2272G>T:p.D758Y,ATP7B:NM_001330578:exon9:c.2290G>T:p.D764Y,ATP7B:NM_000053:exon10:c.2524G>T:p.D842Y,ATP7B:NM_001243182:exon11:c.2191G>T:p.D731Y	nonsynonymous SNV
	13:51950323:C:T	Pathogenic	0.970888		13:51950323:C:T	Pathogenic	0.999705		13:51950323:C:T	ATP7B:NM_001005918:exon7:c.2038G>A:p.D680N,ATP7B:NM_001330579:exon8:c.2272G>A:p.D758N,ATP7B:NM_001330578:exon9:c.2290G>A:p.D764N,ATP7B:NM_000053:exon10:c.2524G>A:p.D842N,ATP7B:NM_001243182:exon11:c.2191G>A:p.D731N	nonsynonymous SNV
	13:51950329:G:T	Pathogenic	0.977833		13:51950329:G:T	Pathogenic	0.999598		13:51950329:G:T	ATP7B:NM_001005918:exon7:c.2032C>A:p.P678T,ATP7B:NM_001330579:exon8:c.2266C>A:p.P756T,ATP7B:NM_001330578:exon9:c.2284C>A:p.P762T,ATP7B:NM_000053:exon10:c.2518C>A:p.P840T,ATP7B:NM_001243182:exon11:c.2185C>A:p.P729T	nonsynonymous SNV
	13:51950333:C:A	Pathogenic	0.700886		13:51950333:C:A	Pathogenic	0.999536		13:51950333:C:A	ATP7B:NM_001005918:exon7:c.2028G>T:p.K676N,ATP7B:NM_001330579:exon8:c.2262G>T:p.K754N,ATP7B:NM_001330578:exon9:c.2280G>T:p.K760N,ATP7B:NM_000053:exon10:c.2514G>T:p.K838N,ATP7B:NM_001243182:exon11:c.2181G>T:p.K727N	nonsynonymous SNV
	13:51950335:T:C	Pathogenic	0.905686		13:51950335:T:C	Pathogenic	0.999136		13:51950335:T:C	ATP7B:NM_001005918:exon7:c.2026A>G:p.K676E,ATP7B:NM_001330579:exon8:c.2260A>G:p.K754E,ATP7B:NM_001330578:exon9:c.2278A>G:p.K760E,ATP7B:NM_000053:exon10:c.2512A>G:p.K838E,ATP7B:NM_001243182:exon11:c.2179A>G:p.K727E	nonsynonymous SNV
	13:51950338:C:T	Pathogenic	0.957676		13:51950338:C:T	Pathogenic	0.999653		13:51950338:C:T	ATP7B:NM_001005918:exon7:c.2023G>A:p.G675R,ATP7B:NM_001330579:exon8:c.2257G>A:p.G753R,ATP7B:NM_001330578:exon9:c.2275G>A:p.G759R,ATP7B:NM_000053:exon10:c.2509G>A:p.G837R,ATP7B:NM_001243182:exon11:c.2176G>A:p.G726R	nonsynonymous SNV
	13:51950340:C:T	Pathogenic	0.968043		13:51950340:C:T	Pathogenic	0.999705		13:51950340:C:T	ATP7B:NM_001005918:exon7:c.2021G>A:p.G674E,ATP7B:NM_001330579:exon8:c.2255G>A:p.G752E,ATP7B:NM_001330578:exon9:c.2273G>A:p.G758E,ATP7B:NM_000053:exon10:c.2507G>A:p.G836E,ATP7B:NM_001243182:exon11:c.2174G>A:p.G725E	nonsynonymous SNV
	13:51950341:C:T	Pathogenic	0.978195		13:51950341:C:T	Pathogenic	0.999705		13:51950341:C:T	ATP7B:NM_001005918:exon7:c.2020G>A:p.G674R,ATP7B:NM_001330579:exon8:c.2254G>A:p.G752R,ATP7B:NM_001330578:exon9:c.2272G>A:p.G758R,ATP7B:NM_000053:exon10:c.2506G>A:p.G836R,ATP7B:NM_001243182:exon11:c.2173G>A:p.G725R	nonsynonymous SNV
	13:51950344:G:A	Pathogenic	0.968243		13:51950344:G:A	Pathogenic	0.999705		13:51950344:G:A	ATP7B:NM_001005918:exon7:c.2017C>T:p.P673S,ATP7B:NM_001330579:exon8:c.2251C>T:p.P751S,ATP7B:NM_001330578:exon9:c.2269C>T:p.P757S,ATP7B:NM_000053:exon10:c.2503C>T:p.P835S,ATP7B:NM_001243182:exon11:c.2170C>T:p.P724S	nonsynonymous SNV
	13:51950361:T:C	Pathogenic	0.925163		13:51950361:T:C	Pathogenic	0.999509		13:51950361:T:C	ATP7B:NM_001005918:exon7:c.2000A>G:p.D667G,ATP7B:NM_001330579:exon8:c.2234A>G:p.D745G,ATP7B:NM_001330578:exon9:c.2252A>G:p.D751G,ATP7B:NM_000053:exon10:c.2486A>G:p.D829G,ATP7B:NM_001243182:exon11:c.2153A>G:p.D718G	nonsynonymous SNV
	13:51950362:C:G	Pathogenic	0.957634		13:51950362:C:G	Pathogenic	0.999705		13:51950362:C:G	ATP7B:NM_001005918:exon7:c.1999G>C:p.D667H,ATP7B:NM_001330579:exon8:c.2233G>C:p.D745H,ATP7B:NM_001330578:exon9:c.2251G>C:p.D751H,ATP7B:NM_000053:exon10:c.2485G>C:p.D829H,ATP7B:NM_001243182:exon11:c.2152G>C:p.D718H	nonsynonymous SNV
	13:51950363:G:A	Benign	0.997634		13:51950363:G:A	Benign	0.995085		13:51950363:G:A	ATP7B:NM_001005918:exon7:c.1998C>T:p.G666G,ATP7B:NM_001330579:exon8:c.2232C>T:p.G744G,ATP7B:NM_001330578:exon9:c.2250C>T:p.G750G,ATP7B:NM_000053:exon10:c.2484C>T:p.G828G,ATP7B:NM_001243182:exon11:c.2151C>T:p.G717G	synonymous SNV
	13:51950367:C:T	Pathogenic	0.914933		13:51950367:C:T	Pathogenic	0.996937		13:51950367:C:T	ATP7B:NM_001005918:exon7:c.1994G>A:p.R665Q,ATP7B:NM_001330579:exon8:c.2228G>A:p.R743Q,ATP7B:NM_001330578:exon9:c.2246G>A:p.R749Q,ATP7B:NM_000053:exon10:c.2480G>A:p.R827Q,ATP7B:NM_001243182:exon11:c.2147G>A:p.R716Q	nonsynonymous SNV
	13:51950367:C:A	Pathogenic	0.950876		13:51950367:C:A	Pathogenic	0.999277		13:51950367:C:A	ATP7B:NM_001005918:exon7:c.1994G>T:p.R665L,ATP7B:NM_001330579:exon8:c.2228G>T:p.R743L,ATP7B:NM_001330578:exon9:c.2246G>T:p.R749L,ATP7B:NM_000053:exon10:c.2480G>T:p.R827L,ATP7B:NM_001243182:exon11:c.2147G>T:p.R716L	nonsynonymous SNV
	13:51950367:C:G	Pathogenic	0.95945		13:51950367:C:G	Pathogenic	0.999277		13:51950367:C:G	ATP7B:NM_001005918:exon7:c.1994G>C:p.R665P,ATP7B:NM_001330579:exon8:c.2228G>C:p.R743P,ATP7B:NM_001330578:exon9:c.2246G>C:p.R749P,ATP7B:NM_000053:exon10:c.2480G>C:p.R827P,ATP7B:NM_001243182:exon11:c.2147G>C:p.R716P	nonsynonymous SNV
	13:51950368:G:A	Pathogenic	0.850489		13:51950368:G:A	Pathogenic	0.993006		13:51950368:G:A	ATP7B:NM_001005918:exon7:c.1993C>T:p.R665W,ATP7B:NM_001330579:exon8:c.2227C>T:p.R743W,ATP7B:NM_001330578:exon9:c.2245C>T:p.R749W,ATP7B:NM_000053:exon10:c.2479C>T:p.R827W,ATP7B:NM_001243182:exon11:c.2146C>T:p.R716W	nonsynonymous SNV
	13:51950373:A:T	Pathogenic	0.935253		13:51950373:A:T	Pathogenic	0.999705		13:51950373:A:T	ATP7B:NM_001005918:exon7:c.1988T>A:p.V663E,ATP7B:NM_001330579:exon8:c.2222T>A:p.V741E,ATP7B:NM_001330578:exon9:c.2240T>A:p.V747E,ATP7B:NM_000053:exon10:c.2474T>A:p.V825E,ATP7B:NM_001243182:exon11:c.2141T>A:p.V714E	nonsynonymous SNV
	13:51950374:C:A	Pathogenic	0.884531		13:51950374:C:A	Pathogenic	0.998742		13:51950374:C:A	ATP7B:NM_001005918:exon7:c.1987G>T:p.V663L,ATP7B:NM_001330579:exon8:c.2221G>T:p.V741L,ATP7B:NM_001330578:exon9:c.2239G>T:p.V747L,ATP7B:NM_000053:exon10:c.2473G>T:p.V825L,ATP7B:NM_001243182:exon11:c.2140G>T:p.V714L	nonsynonymous SNV
	13:51950378:C:G	Benign	0.528296		13:51950378:C:G	Pathogenic	0.903215		13:51950378:C:G	ATP7B:NM_001005918:exon7:c.1983G>C:p.E661D,ATP7B:NM_001330579:exon8:c.2217G>C:p.E739D,ATP7B:NM_001330578:exon9:c.2235G>C:p.E745D,ATP7B:NM_000053:exon10:c.2469G>C:p.E823D,ATP7B:NM_001243182:exon11:c.2136G>C:p.E712D	nonsynonymous SNV
	13:51950378:GCTCCATGGGGACTTGCTCCTC:G	Pathogenic	0.522242		13:51950378:GCTCCATGGGGACTTGCTCCTC:G	Pathogenic	0.996514		13:51950378:GCTCCATGGGGACTTGCTCCTC:G	ATP7B:NM_001005918:exon7:c.1962_1982del:p.E655_E661del,ATP7B:NM_001330579:exon8:c.2196_2216del:p.E733_E739del,ATP7B:NM_001330578:exon9:c.2214_2234del:p.E739_E745del,ATP7B:NM_000053:exon10:c.2448_2468del:p.E817_E823del,ATP7B:NM_001243182:exon11:c.2115_2135del:p.E706_E712del	nonframeshift deletion
	13:51950381:C:A	Pathogenic	0.544447		13:51950381:C:A	Pathogenic	0.822013		13:51950381:C:A	ATP7B:NM_001005918:exon7:c.1980G>T:p.M660I,ATP7B:NM_001330579:exon8:c.2214G>T:p.M738I,ATP7B:NM_001330578:exon9:c.2232G>T:p.M744I,ATP7B:NM_000053:exon10:c.2466G>T:p.M822I,ATP7B:NM_001243182:exon11:c.2133G>T:p.M711I	nonsynonymous SNV
	13:51950382:A:G	Pathogenic	0.801057		13:51950382:A:G	Pathogenic	0.989232		13:51950382:A:G	ATP7B:NM_001005918:exon7:c.1979T>C:p.M660T,ATP7B:NM_001330579:exon8:c.2213T>C:p.M738T,ATP7B:NM_001330578:exon9:c.2231T>C:p.M744T,ATP7B:NM_000053:exon10:c.2465T>C:p.M822T,ATP7B:NM_001243182:exon11:c.2132T>C:p.M711T	nonsynonymous SNV
	13:51950388:A:G	Pathogenic	0.899173		13:51950388:A:G	Pathogenic	0.999705		13:51950388:A:G	ATP7B:NM_001005918:exon7:c.1973T>C:p.V658A,ATP7B:NM_001330579:exon8:c.2207T>C:p.V736A,ATP7B:NM_001330578:exon9:c.2225T>C:p.V742A,ATP7B:NM_000053:exon10:c.2459T>C:p.V820A,ATP7B:NM_001243182:exon11:c.2126T>C:p.V709A	nonsynonymous SNV
	13:51957527:A:G	Benign	0.997425		13:51957527:A:G	Benign	0.985675		13:51957527:A:G	ATP7B:NM_001005918:exon6:c.1950T>C:p.N650N,ATP7B:NM_001330579:exon7:c.2184T>C:p.N728N,ATP7B:NM_001330578:exon8:c.2202T>C:p.N734N,ATP7B:NM_000053:exon9:c.2436T>C:p.N812N,ATP7B:NM_001243182:exon10:c.2103T>C:p.N701N	synonymous SNV
	13:51957528:T:C	Pathogenic	0.659155		13:51957528:T:C	Pathogenic	0.980374		13:51957528:T:C	ATP7B:NM_001005918:exon6:c.1949A>G:p.N650S,ATP7B:NM_001330579:exon7:c.2183A>G:p.N728S,ATP7B:NM_001330578:exon8:c.2201A>G:p.N734S,ATP7B:NM_000053:exon9:c.2435A>G:p.N812S,ATP7B:NM_001243182:exon10:c.2102A>G:p.N701S	nonsynonymous SNV
	13:51957535:C:T	Pathogenic	0.584094		13:51957535:C:T	Benign	0.724382		13:51957535:C:T	ATP7B:NM_001005918:exon6:c.1942G>A:p.E648K,ATP7B:NM_001330579:exon7:c.2176G>A:p.E726K,ATP7B:NM_001330578:exon8:c.2194G>A:p.E732K,ATP7B:NM_000053:exon9:c.2428G>A:p.E810K,ATP7B:NM_001243182:exon10:c.2095G>A:p.E699K	nonsynonymous SNV
	13:51957550:C:T	Pathogenic	0.750006		13:51957550:C:T	Pathogenic	0.997971		13:51957550:C:T	ATP7B:NM_001005918:exon6:c.1927G>A:p.V643I,ATP7B:NM_001330579:exon7:c.2161G>A:p.V721I,ATP7B:NM_001330578:exon8:c.2179G>A:p.V727I,ATP7B:NM_000053:exon9:c.2413G>A:p.V805I,ATP7B:NM_001243182:exon10:c.2080G>A:p.V694I	nonsynonymous SNV
	13:51957556:C:T	Pathogenic	0.905533		13:51957556:C:T	Pathogenic	0.999705		13:51957556:C:T	ATP7B:NM_001005918:exon6:c.1921G>A:p.A641T,ATP7B:NM_001330579:exon7:c.2155G>A:p.A719T,ATP7B:NM_001330578:exon8:c.2173G>A:p.A725T,ATP7B:NM_000053:exon9:c.2407G>A:p.A803T,ATP7B:NM_001243182:exon10:c.2074G>A:p.A692T	nonsynonymous SNV
	13:51957562:T:G	Pathogenic	0.703027		13:51957562:T:G	Pathogenic	0.999166		13:51957562:T:G	ATP7B:NM_001005918:exon6:c.1915A>C:p.T639P,ATP7B:NM_001330579:exon7:c.2149A>C:p.T717P,ATP7B:NM_001330578:exon8:c.2167A>C:p.T723P,ATP7B:NM_000053:exon9:c.2401A>C:p.T801P,ATP7B:NM_001243182:exon10:c.2068A>C:p.T690P	nonsynonymous SNV
	13:51957569:GAGA:G	Pathogenic	0.522953		13:51957569:GAGA:G	Pathogenic	0.986374		13:51957569:GAGA:G	ATP7B:NM_001005918:exon6:c.1905_1907del:p.L636del,ATP7B:NM_001330579:exon7:c.2139_2141del:p.L714del,ATP7B:NM_001330578:exon8:c.2157_2159del:p.L720del,ATP7B:NM_000053:exon9:c.2391_2393del:p.L798del,ATP7B:NM_001243182:exon10:c.2058_2060del:p.L687del	nonframeshift deletion
	13:51957569:G:C	Benign	0.997448		13:51957569:G:C	Benign	0.985675		13:51957569:G:C	ATP7B:NM_001005918:exon6:c.1908C>G:p.L636L,ATP7B:NM_001330579:exon7:c.2142C>G:p.L714L,ATP7B:NM_001330578:exon8:c.2160C>G:p.L720L,ATP7B:NM_000053:exon9:c.2394C>G:p.L798L,ATP7B:NM_001243182:exon10:c.2061C>G:p.L687L	synonymous SNV
	13:51957570:GAGA:G	Pathogenic	0.522958		13:51957570:GAGA:G	Pathogenic	0.996514		13:51957570:GAGA:G	ATP7B:NM_001005918:exon6:c.1904_1906del:p.S635_L636delinsF,ATP7B:NM_001330579:exon7:c.2138_2140del:p.S713_L714delinsF,ATP7B:NM_001330578:exon8:c.2156_2158del:p.S719_L720delinsF,ATP7B:NM_000053:exon9:c.2390_2392del:p.S797_L798delinsF,ATP7B:NM_001243182:exon10:c.2057_2059del:p.S686_L687delinsF	nonframeshift deletion
	13:51957573:G:A	Pathogenic	0.948001		13:51957573:G:A	Pathogenic	0.999705		13:51957573:G:A	ATP7B:NM_001005918:exon6:c.1904C>T:p.S635F,ATP7B:NM_001330579:exon7:c.2138C>T:p.S713F,ATP7B:NM_001330578:exon8:c.2156C>T:p.S719F,ATP7B:NM_000053:exon9:c.2390C>T:p.S797F,ATP7B:NM_001243182:exon10:c.2057C>T:p.S686F	nonsynonymous SNV
	13:51957580:G:T	Pathogenic	0.763355		13:51957580:G:T	Pathogenic	0.999705		13:51957580:G:T	ATP7B:NM_001005918:exon6:c.1897C>A:p.L633I,ATP7B:NM_001330579:exon7:c.2131C>A:p.L711I,ATP7B:NM_001330578:exon8:c.2149C>A:p.L717I,ATP7B:NM_000053:exon9:c.2383C>A:p.L795I,ATP7B:NM_001243182:exon10:c.2050C>A:p.L684I	nonsynonymous SNV
	13:51957583:T:G	Pathogenic	0.830754		13:51957583:T:G	Pathogenic	0.999705		13:51957583:T:G	ATP7B:NM_001005918:exon6:c.1894A>C:p.K632Q,ATP7B:NM_001330579:exon7:c.2128A>C:p.K710Q,ATP7B:NM_001330578:exon8:c.2146A>C:p.K716Q,ATP7B:NM_000053:exon9:c.2380A>C:p.K794Q,ATP7B:NM_001243182:exon10:c.2047A>C:p.K683Q	nonsynonymous SNV
	13:51957588:A:G	Pathogenic	0.924817		13:51957588:A:G	Pathogenic	0.999705		13:51957588:A:G	ATP7B:NM_001005918:exon6:c.1889T>C:p.L630P,ATP7B:NM_001330579:exon7:c.2123T>C:p.L708P,ATP7B:NM_001330578:exon8:c.2141T>C:p.L714P,ATP7B:NM_000053:exon9:c.2375T>C:p.L792P,ATP7B:NM_001243182:exon10:c.2042T>C:p.L681P	nonsynonymous SNV
	13:51957597:G:A	Pathogenic	0.95965		13:51957597:G:A	Pathogenic	0.999705		13:51957597:G:A	ATP7B:NM_001005918:exon6:c.1880C>T:p.S627L,ATP7B:NM_001330579:exon7:c.2114C>T:p.S705L,ATP7B:NM_001330578:exon8:c.2132C>T:p.S711L,ATP7B:NM_000053:exon9:c.2366C>T:p.S789L,ATP7B:NM_001243182:exon10:c.2033C>T:p.S678L	nonsynonymous SNV
	13:51958312:T:C	Pathogenic	0.847235		13:51958312:T:C	Pathogenic	0.999439		13:51958312:T:C	ATP7B:NM_001330579:exon6:c.2102A>G:p.K701R,ATP7B:NM_000053:exon8:c.2354A>G:p.K785R,ATP7B:NM_001243182:exon9:c.2021A>G:p.K674R	nonsynonymous SNV
	13:51958315:G:A	Pathogenic	0.768672		13:51958315:G:A	Pathogenic	0.998322		13:51958315:G:A	ATP7B:NM_001330579:exon6:c.2099C>T:p.A700V,ATP7B:NM_000053:exon8:c.2351C>T:p.A784V,ATP7B:NM_001243182:exon9:c.2018C>T:p.A673V	nonsynonymous SNV
	13:51958317:C:G	Benign	0.568782		13:51958317:C:G	Pathogenic	0.916971		13:51958317:C:G	ATP7B:NM_001330579:exon6:c.2097G>C:p.L699F,ATP7B:NM_000053:exon8:c.2349G>C:p.L783F,ATP7B:NM_001243182:exon9:c.2016G>C:p.L672F	nonsynonymous SNV
	13:51958324:T:C	Pathogenic	0.927513		13:51958324:T:C	Pathogenic	0.999653		13:51958324:T:C	ATP7B:NM_001330579:exon6:c.2090A>G:p.E697G,ATP7B:NM_000053:exon8:c.2342A>G:p.E781G,ATP7B:NM_001243182:exon9:c.2009A>G:p.E670G	nonsynonymous SNV
	13:51958325:C:T	Pathogenic	0.921678		13:51958325:C:T	Pathogenic	0.999653		13:51958325:C:T	ATP7B:NM_001330579:exon6:c.2089G>A:p.E697K,ATP7B:NM_000053:exon8:c.2341G>A:p.E781K,ATP7B:NM_001243182:exon9:c.2008G>A:p.E670K	nonsynonymous SNV
	13:51958326:CA:AG	Pathogenic	0.796293		13:51958326:CA:AG	Pathogenic	0.896903		13:51958326:CA:AG	ATP7B:NM_001330579:exon6:c.2087_2088delinsCT:p.L696P,ATP7B:NM_000053:exon8:c.2339_2340delinsCT:p.L780P,ATP7B:NM_001243182:exon9:c.2006_2007delinsCT:p.L669P	nonframeshift substitution
	13:51958328:G:C	Pathogenic	0.859873		13:51958328:G:C	Pathogenic	0.99958		13:51958328:G:C	ATP7B:NM_001330579:exon6:c.2086C>G:p.L696V,ATP7B:NM_000053:exon8:c.2338C>G:p.L780V,ATP7B:NM_001243182:exon9:c.2005C>G:p.L669V	nonsynonymous SNV
	13:51958329:C:T	Pathogenic	0.998852		13:51958329:C:T	Pathogenic	0.999718		13:51958329:C:T	ATP7B:NM_001330579:exon6:c.2085G>A:p.W695X,ATP7B:NM_000053:exon8:c.2337G>A:p.W779X,ATP7B:NM_001243182:exon9:c.2004G>A:p.W668X	stopgain
	13:51958338:C:T	Benign	0.997474		13:51958338:C:T	Benign	0.983012		13:51958338:C:T	ATP7B:NM_001330579:exon6:c.2076G>A:p.L692L,ATP7B:NM_000053:exon8:c.2328G>A:p.L776L,ATP7B:NM_001243182:exon9:c.1995G>A:p.L665L	synonymous SNV
	13:51958339:A:G	Pathogenic	0.897341		13:51958339:A:G	Pathogenic	0.999705		13:51958339:A:G	ATP7B:NM_001330579:exon6:c.2075T>C:p.L692P,ATP7B:NM_000053:exon8:c.2327T>C:p.L776P,ATP7B:NM_001243182:exon9:c.1994T>C:p.L665P	nonsynonymous SNV
	13:51958340:G:C	Pathogenic	0.859263		13:51958340:G:C	Pathogenic	0.99958		13:51958340:G:C	ATP7B:NM_001330579:exon6:c.2074C>G:p.L692V,ATP7B:NM_000053:exon8:c.2326C>G:p.L776V,ATP7B:NM_001243182:exon9:c.1993C>G:p.L665V	nonsynonymous SNV
	13:51958342:G:A	Pathogenic	0.911303		13:51958342:G:A	Pathogenic	0.999245		13:51958342:G:A	ATP7B:NM_001330579:exon6:c.2072C>T:p.A691V,ATP7B:NM_000053:exon8:c.2324C>T:p.A775V,ATP7B:NM_001243182:exon9:c.1991C>T:p.A664V	nonsynonymous SNV
	13:51958343:C:A	Pathogenic	0.576579		13:51958343:C:A	Benign	0.77391		13:51958343:C:A	ATP7B:NM_001330579:exon6:c.2071G>T:p.A691S,ATP7B:NM_000053:exon8:c.2323G>T:p.A775S,ATP7B:NM_001243182:exon9:c.1990G>T:p.A664S	nonsynonymous SNV
	13:51958346:T:C	Pathogenic	0.642299		13:51958346:T:C	Pathogenic	0.977639		13:51958346:T:C	ATP7B:NM_001330579:exon6:c.2068A>G:p.I690V,ATP7B:NM_000053:exon8:c.2320A>G:p.I774V,ATP7B:NM_001243182:exon9:c.1987A>G:p.I663V	nonsynonymous SNV
	13:51958349:A:ACACAAAGAG	Pathogenic	0.873036		13:51958349:A:ACACAAAGAG	Pathogenic	0.896903		13:51958349:A:ACACAAAGAG	ATP7B:NM_001330579:exon6:c.2064_2065insCTCTTTGTG:p.V688_F689insLFV,ATP7B:NM_000053:exon8:c.2316_2317insCTCTTTGTG:p.V772_F773insLFV,ATP7B:NM_001243182:exon9:c.1983_1984insCTCTTTGTG:p.V661_F662insLFV	nonframeshift insertion
	13:51958352:C:T	Pathogenic	0.736773		13:51958352:C:T	Pathogenic	0.996782		13:51958352:C:T	ATP7B:NM_001330579:exon6:c.2062G>A:p.V688M,ATP7B:NM_000053:exon8:c.2314G>A:p.V772M,ATP7B:NM_001243182:exon9:c.1981G>A:p.V661M	nonsynonymous SNV
	13:51958354:AAAGAGCATGGGGGGCGTGTCG:A	Pathogenic	0.523514		13:51958354:AAAGAGCATGGGGGGCGTGTCG:A	Pathogenic	0.997067		13:51958354:AAAGAGCATGGGGGGCGTGTCG:A	ATP7B:NM_001330579:exon6:c.2039_2059del:p.D681_F687del,ATP7B:NM_000053:exon8:c.2291_2311del:p.D765_F771del,ATP7B:NM_001243182:exon9:c.1958_1978del:p.D654_F660del	nonframeshift deletion
	13:51958356:G:C	Benign	0.997528		13:51958356:G:C	Benign	0.991409		13:51958356:G:C	ATP7B:NM_001330579:exon6:c.2058C>G:p.L686L,ATP7B:NM_000053:exon8:c.2310C>G:p.L770L,ATP7B:NM_001243182:exon9:c.1977C>G:p.L659L	synonymous SNV
	13:51958357:A:G	Pathogenic	0.90199		13:51958357:A:G	Pathogenic	0.999705		13:51958357:A:G	ATP7B:NM_001330579:exon6:c.2057T>C:p.L686P,ATP7B:NM_000053:exon8:c.2309T>C:p.L770P,ATP7B:NM_001243182:exon9:c.1976T>C:p.L659P	nonsynonymous SNV
	13:51958358:G:A	Pathogenic	0.805584		13:51958358:G:A	Pathogenic	0.99958		13:51958358:G:A	ATP7B:NM_001330579:exon6:c.2056C>T:p.L686F,ATP7B:NM_000053:exon8:c.2308C>T:p.L770F,ATP7B:NM_001243182:exon9:c.1975C>T:p.L659F	nonsynonymous SNV
	13:51958359:C:A	Pathogenic	0.892523		13:51958359:C:A	Pathogenic	0.999653		13:51958359:C:A	ATP7B:NM_001330579:exon6:c.2055G>T:p.M685I,ATP7B:NM_000053:exon8:c.2307G>T:p.M769I,ATP7B:NM_001243182:exon9:c.1974G>T:p.M658I	nonsynonymous SNV
	13:51958360:A:C	Pathogenic	0.877029		13:51958360:A:C	Pathogenic	0.999705		13:51958360:A:C	ATP7B:NM_001330579:exon6:c.2054T>G:p.M685R,ATP7B:NM_000053:exon8:c.2306T>G:p.M769R,ATP7B:NM_001243182:exon9:c.1973T>G:p.M658R	nonsynonymous SNV
	13:51958360:A:G	Pathogenic	0.843857		13:51958360:A:G	Pathogenic	0.999705		13:51958360:A:G	ATP7B:NM_001330579:exon6:c.2054T>C:p.M685T,ATP7B:NM_000053:exon8:c.2306T>C:p.M769T,ATP7B:NM_001243182:exon9:c.1973T>C:p.M658T	nonsynonymous SNV
	13:51958361:T:A	Pathogenic	0.835939		13:51958361:T:A	Pathogenic	0.999291		13:51958361:T:A	ATP7B:NM_001330579:exon6:c.2053A>T:p.M685L,ATP7B:NM_000053:exon8:c.2305A>T:p.M769L,ATP7B:NM_001243182:exon9:c.1972A>T:p.M658L	nonsynonymous SNV
	13:51958361:T:C	Pathogenic	0.811471		13:51958361:T:C	Pathogenic	0.998448		13:51958361:T:C	ATP7B:NM_001330579:exon6:c.2053A>G:p.M685V,ATP7B:NM_000053:exon8:c.2305A>G:p.M769V,ATP7B:NM_001243182:exon9:c.1972A>G:p.M658V	nonsynonymous SNV
	13:51958361:T:G	Pathogenic	0.825958		13:51958361:T:G	Pathogenic	0.99958		13:51958361:T:G	ATP7B:NM_001330579:exon6:c.2053A>C:p.M685L,ATP7B:NM_000053:exon8:c.2305A>C:p.M769L,ATP7B:NM_001243182:exon9:c.1972A>C:p.M658L	nonsynonymous SNV
	13:51958363:G:A	Pathogenic	0.952124		13:51958363:G:A	Pathogenic	0.99958		13:51958363:G:A	ATP7B:NM_001330579:exon6:c.2051C>T:p.P684L,ATP7B:NM_000053:exon8:c.2303C>T:p.P768L,ATP7B:NM_001243182:exon9:c.1970C>T:p.P657L	nonsynonymous SNV
	13:51958363:G:T	Pathogenic	0.942481		13:51958363:G:T	Pathogenic	0.99958		13:51958363:G:T	ATP7B:NM_001330579:exon6:c.2051C>A:p.P684H,ATP7B:NM_000053:exon8:c.2303C>A:p.P768H,ATP7B:NM_001243182:exon9:c.1970C>A:p.P657H	nonsynonymous SNV
	13:51958366:G:A	Pathogenic	0.953062		13:51958366:G:A	Pathogenic	0.999136		13:51958366:G:A	ATP7B:NM_001330579:exon6:c.2048C>T:p.P683L,ATP7B:NM_000053:exon8:c.2300C>T:p.P767L,ATP7B:NM_001243182:exon9:c.1967C>T:p.P656L	nonsynonymous SNV
	13:51958367:G:A	Pathogenic	0.912361		13:51958367:G:A	Pathogenic	0.998782		13:51958367:G:A	ATP7B:NM_001330579:exon6:c.2047C>T:p.P683S,ATP7B:NM_000053:exon8:c.2299C>T:p.P767S,ATP7B:NM_001243182:exon9:c.1966C>T:p.P656S	nonsynonymous SNV
	13:51958369:G:T	Pathogenic	0.932683		13:51958369:G:T	Pathogenic	0.999705		13:51958369:G:T	ATP7B:NM_001330579:exon6:c.2045C>A:p.T682K,ATP7B:NM_000053:exon8:c.2297C>A:p.T766K,ATP7B:NM_001243182:exon9:c.1964C>A:p.T655K	nonsynonymous SNV
	13:51958370:T:G	Pathogenic	0.87587		13:51958370:T:G	Pathogenic	0.999705		13:51958370:T:G	ATP7B:NM_001330579:exon6:c.2044A>C:p.T682P,ATP7B:NM_000053:exon8:c.2296A>C:p.T766P,ATP7B:NM_001243182:exon9:c.1963A>C:p.T655P	nonsynonymous SNV
	13:51958372:T:C	Pathogenic	0.89747		13:51958372:T:C	Pathogenic	0.999705		13:51958372:T:C	ATP7B:NM_001330579:exon6:c.2042A>G:p.D681G,ATP7B:NM_000053:exon8:c.2294A>G:p.D765G,ATP7B:NM_001243182:exon9:c.1961A>G:p.D654G	nonsynonymous SNV
	13:51958373:C:G	Pathogenic	0.889207		13:51958373:C:G	Pathogenic	0.999705		13:51958373:C:G	ATP7B:NM_001330579:exon6:c.2041G>C:p.D681H,ATP7B:NM_000053:exon8:c.2293G>C:p.D765H,ATP7B:NM_001243182:exon9:c.1960G>C:p.D654H	nonsynonymous SNV
	13:51958373:C:T	Pathogenic	0.875344		13:51958373:C:T	Pathogenic	0.999598		13:51958373:C:T	ATP7B:NM_001330579:exon6:c.2041G>A:p.D681N,ATP7B:NM_000053:exon8:c.2293G>A:p.D765N,ATP7B:NM_001243182:exon9:c.1960G>A:p.D654N	nonsynonymous SNV
	13:51958374:G:A	Benign	0.997497		13:51958374:G:A	Benign	0.987602		13:51958374:G:A	ATP7B:NM_001330579:exon6:c.2040C>T:p.F680F,ATP7B:NM_000053:exon8:c.2292C>T:p.F764F,ATP7B:NM_001243182:exon9:c.1959C>T:p.F653F	synonymous SNV
	13:51958378:A:T	Pathogenic	0.850414		13:51958378:A:T	Pathogenic	0.99958		13:51958378:A:T	ATP7B:NM_001330579:exon6:c.2036T>A:p.F679Y,ATP7B:NM_000053:exon8:c.2288T>A:p.F763Y,ATP7B:NM_001243182:exon9:c.1955T>A:p.F652Y	nonsynonymous SNV
	13:51958380:T:A	Benign	0.997501		13:51958380:T:A	Benign	0.983012		13:51958380:T:A	ATP7B:NM_001330579:exon6:c.2034A>T:p.T678T,ATP7B:NM_000053:exon8:c.2286A>T:p.T762T,ATP7B:NM_001243182:exon9:c.1953A>T:p.T651T	synonymous SNV
	13:51958384:A:T	Pathogenic	0.672995		13:51958384:A:T	Pathogenic	0.991003		13:51958384:A:T	ATP7B:NM_001330579:exon6:c.2030T>A:p.V677E,ATP7B:NM_000053:exon8:c.2282T>A:p.V761E,ATP7B:NM_001243182:exon9:c.1949T>A:p.V650E	nonsynonymous SNV
	13:51958385:C:A	Pathogenic	0.545118		13:51958385:C:A	Pathogenic	0.866113		13:51958385:C:A	ATP7B:NM_001330579:exon6:c.2029G>T:p.V677L,ATP7B:NM_000053:exon8:c.2281G>T:p.V761L,ATP7B:NM_001243182:exon9:c.1948G>T:p.V650L	nonsynonymous SNV
	13:51958387:G:A	Pathogenic	0.959587		13:51958387:G:A	Pathogenic	0.999705		13:51958387:G:A	ATP7B:NM_001330579:exon6:c.2027C>T:p.P676L,ATP7B:NM_000053:exon8:c.2279C>T:p.P760L,ATP7B:NM_001243182:exon9:c.1946C>T:p.P649L	nonsynonymous SNV
	13:51958393:C:A	Benign	0.668359		13:51958393:C:A	Benign	0.646509		13:51958393:C:A	ATP7B:NM_001330579:exon6:c.2021G>T:p.R674M,ATP7B:NM_000053:exon8:c.2273G>T:p.R758M,ATP7B:NM_001243182:exon9:c.1940G>T:p.R647M	nonsynonymous SNV
	13:51958399:G:A	Pathogenic	0.918185		13:51958399:G:A	Pathogenic	0.999216		13:51958399:G:A	ATP7B:NM_001330579:exon6:c.2015C>T:p.A672V,ATP7B:NM_000053:exon8:c.2267C>T:p.A756V,ATP7B:NM_001243182:exon9:c.1934C>T:p.A645V	nonsynonymous SNV
	13:51958399:G:C	Pathogenic	0.952031		13:51958399:G:C	Pathogenic	0.999323		13:51958399:G:C	ATP7B:NM_001330579:exon6:c.2015C>G:p.A672G,ATP7B:NM_000053:exon8:c.2267C>G:p.A756G,ATP7B:NM_001243182:exon9:c.1934C>G:p.A645G	nonsynonymous SNV
	13:51958402:T:C	Benign	0.53754		13:51958402:T:C	Pathogenic	0.739472		13:51958402:T:C	ATP7B:NM_001330579:exon6:c.2012A>G:p.K671R,ATP7B:NM_000053:exon8:c.2264A>G:p.K755R,ATP7B:NM_001243182:exon9:c.1931A>G:p.K644R	nonsynonymous SNV
	13:51958403:T:C	Pathogenic	0.509219		13:51958403:T:C	Pathogenic	0.975214		13:51958403:T:C	ATP7B:NM_001330579:exon6:c.2011A>G:p.K671E,ATP7B:NM_000053:exon8:c.2263A>G:p.K755E,ATP7B:NM_001243182:exon9:c.1930A>G:p.K644E	nonsynonymous SNV
	13:51958405:T:C	Benign	0.609857		13:51958405:T:C	Pathogenic	0.988384		13:51958405:T:C	ATP7B:NM_001330579:exon6:c.2009A>G:p.E670G,ATP7B:NM_000053:exon8:c.2261A>G:p.E754G,ATP7B:NM_001243182:exon9:c.1928A>G:p.E643G	nonsynonymous SNV
	13:51958406:C:T	Pathogenic	0.873776		13:51958406:C:T	Pathogenic	0.999323		13:51958406:C:T	ATP7B:NM_001330579:exon6:c.2008G>A:p.E670K,ATP7B:NM_000053:exon8:c.2260G>A:p.E754K,ATP7B:NM_001243182:exon9:c.1927G>A:p.E643K	nonsynonymous SNV
	13:51958408:G:A	Benign	0.826665		13:51958408:G:A	Benign	0.710348		13:51958408:G:A	ATP7B:NM_001330579:exon6:c.2006C>T:p.A669V,ATP7B:NM_000053:exon8:c.2258C>T:p.A753V,ATP7B:NM_001243182:exon9:c.1925C>T:p.A642V	nonsynonymous SNV
	13:51958415:C:A	Pathogenic	0.785369		13:51958415:C:A	Pathogenic	0.99835		13:51958415:C:A	ATP7B:NM_001330579:exon6:c.1999G>T:p.A667S,ATP7B:NM_000053:exon8:c.2251G>T:p.A751S,ATP7B:NM_001243182:exon9:c.1918G>T:p.A640S	nonsynonymous SNV
	13:51958424:G:T	Pathogenic	0.706484		13:51958424:G:T	Pathogenic	0.998665		13:51958424:G:T	ATP7B:NM_001330579:exon6:c.1990C>A:p.L664M,ATP7B:NM_000053:exon8:c.2242C>A:p.L748M,ATP7B:NM_001243182:exon9:c.1909C>A:p.L637M	nonsynonymous SNV
	13:51958427:T:A	Pathogenic	0.834955		13:51958427:T:A	Pathogenic	0.99958		13:51958427:T:A	ATP7B:NM_001330579:exon6:c.1987A>T:p.I663F,ATP7B:NM_000053:exon8:c.2239A>T:p.I747F,ATP7B:NM_001243182:exon9:c.1906A>T:p.I636F	nonsynonymous SNV
	13:51958430:C:T	Benign	0.710754		13:51958430:C:T	Benign	0.981712		13:51958430:C:T	ATP7B:NM_001330579:exon6:c.1984G>A:p.V662I,ATP7B:NM_000053:exon8:c.2236G>A:p.V746I,ATP7B:NM_001243182:exon9:c.1903G>A:p.V635I	nonsynonymous SNV
	13:51958432:A:G	Pathogenic	0.73839		13:51958432:A:G	Pathogenic	0.999629		13:51958432:A:G	ATP7B:NM_001330579:exon6:c.1982T>C:p.L661P,ATP7B:NM_000053:exon8:c.2234T>C:p.L745P,ATP7B:NM_001243182:exon9:c.1901T>C:p.L634P	nonsynonymous SNV
	13:51958433:G:C	Benign	0.86342		13:51958433:G:C	Benign	0.59694		13:51958433:G:C	ATP7B:NM_001330579:exon6:c.1981C>G:p.L661V,ATP7B:NM_000053:exon8:c.2233C>G:p.L745V,ATP7B:NM_001243182:exon9:c.1900C>G:p.L634V	nonsynonymous SNV
	13:51958435:G:A	Pathogenic	0.950625		13:51958435:G:A	Pathogenic	0.999705		13:51958435:G:A	ATP7B:NM_001330579:exon6:c.1979C>T:p.S660F,ATP7B:NM_000053:exon8:c.2231C>T:p.S744F,ATP7B:NM_001243182:exon9:c.1898C>T:p.S633F	nonsynonymous SNV
	13:51958436:A:G	Pathogenic	0.884709		13:51958436:A:G	Pathogenic	0.999705		13:51958436:A:G	ATP7B:NM_001330579:exon6:c.1978T>C:p.S660P,ATP7B:NM_000053:exon8:c.2230T>C:p.S744P,ATP7B:NM_001243182:exon9:c.1897T>C:p.S633P	nonsynonymous SNV
	13:51958438:T:C	Pathogenic	0.829749		13:51958438:T:C	Pathogenic	0.999705		13:51958438:T:C	ATP7B:NM_001330579:exon6:c.1976A>G:p.Y659C,ATP7B:NM_000053:exon8:c.2228A>G:p.Y743C,ATP7B:NM_001243182:exon9:c.1895A>G:p.Y632C	nonsynonymous SNV
	13:51958442:C:T	Benign	0.838712		13:51958442:C:T	Benign	0.712251		13:51958442:C:T	ATP7B:NM_001330579:exon6:c.1972G>A:p.V658I,ATP7B:NM_000053:exon8:c.2224G>A:p.V742I,ATP7B:NM_001243182:exon9:c.1891G>A:p.V631I	nonsynonymous SNV
	13:51958447:G:A	Pathogenic	0.9114		13:51958447:G:A	Pathogenic	0.999136		13:51958447:G:A	ATP7B:NM_001330579:exon6:c.1967C>T:p.A656V,ATP7B:NM_000053:exon8:c.2219C>T:p.A740V,ATP7B:NM_001243182:exon9:c.1886C>T:p.A629V	nonsynonymous SNV
	13:51958453:CT:TG	Pathogenic	0.801543		13:51958453:CT:TG	Pathogenic	0.896903		13:51958453:CT:TG	ATP7B:NM_001330579:exon6:c.1960_1961delinsCA:p.S654H,ATP7B:NM_000053:exon8:c.2212_2213delinsCA:p.S738H,ATP7B:NM_001243182:exon9:c.1879_1880delinsCA:p.S627H	nonframeshift substitution
	13:51958456:G:A	Pathogenic	0.91973		13:51958456:G:A	Pathogenic	0.999705		13:51958456:G:A	ATP7B:NM_001330579:exon6:c.1958C>T:p.T653I,ATP7B:NM_000053:exon8:c.2210C>T:p.T737I,ATP7B:NM_001243182:exon9:c.1877C>T:p.T626I	nonsynonymous SNV
	13:51958456:G:C	Pathogenic	0.924001		13:51958456:G:C	Pathogenic	0.999705		13:51958456:G:C	ATP7B:NM_001330579:exon6:c.1958C>G:p.T653R,ATP7B:NM_000053:exon8:c.2210C>G:p.T737R,ATP7B:NM_001243182:exon9:c.1877C>G:p.T626R	nonsynonymous SNV
	13:51958456:G:T	Pathogenic	0.930248		13:51958456:G:T	Pathogenic	0.999705		13:51958456:G:T	ATP7B:NM_001330579:exon6:c.1958C>A:p.T653K,ATP7B:NM_000053:exon8:c.2210C>A:p.T737K,ATP7B:NM_001243182:exon9:c.1877C>A:p.T626K	nonsynonymous SNV
	13:51958459:G:A	Pathogenic	0.894417		13:51958459:G:A	Pathogenic	0.99958		13:51958459:G:A	ATP7B:NM_001330579:exon6:c.1955C>T:p.A652V,ATP7B:NM_000053:exon8:c.2207C>T:p.A736V,ATP7B:NM_001243182:exon9:c.1874C>T:p.A625V	nonsynonymous SNV
	13:51958462:A:C	Pathogenic	0.811599		13:51958462:A:C	Pathogenic	0.999705		13:51958462:A:C	ATP7B:NM_001330579:exon6:c.1952T>G:p.L651R,ATP7B:NM_000053:exon8:c.2204T>G:p.L735R,ATP7B:NM_001243182:exon9:c.1871T>G:p.L624R	nonsynonymous SNV
	13:51958466:C:A	Pathogenic	0.907487		13:51958466:C:A	Pathogenic	0.999705		13:51958466:C:A	ATP7B:NM_001330579:exon6:c.1948G>T:p.V650F,ATP7B:NM_000053:exon8:c.2200G>T:p.V734F,ATP7B:NM_001243182:exon9:c.1867G>T:p.V623F	nonsynonymous SNV
	13:51958466:C:T	Pathogenic	0.874111		13:51958466:C:T	Pathogenic	0.999352		13:51958466:C:T	ATP7B:NM_001330579:exon6:c.1948G>A:p.V650I,ATP7B:NM_000053:exon8:c.2200G>A:p.V734I,ATP7B:NM_001243182:exon9:c.1867G>A:p.V623I	nonsynonymous SNV
	13:51958468:A:C	Pathogenic	0.898998		13:51958468:A:C	Pathogenic	0.999705		13:51958468:A:C	ATP7B:NM_001330579:exon6:c.1946T>G:p.I649S,ATP7B:NM_000053:exon8:c.2198T>G:p.I733S,ATP7B:NM_001243182:exon9:c.1865T>G:p.I622S	nonsynonymous SNV
	13:51958471:A:G	Pathogenic	0.91878		13:51958471:A:G	Pathogenic	0.999705		13:51958471:A:G	ATP7B:NM_001330579:exon6:c.1943T>C:p.L648P,ATP7B:NM_000053:exon8:c.2195T>C:p.L732P,ATP7B:NM_001243182:exon9:c.1862T>C:p.L621P	nonsynonymous SNV
	13:51958471:A:T	Pathogenic	0.907918		13:51958471:A:T	Pathogenic	0.999705		13:51958471:A:T	ATP7B:NM_001330579:exon6:c.1943T>A:p.L648H,ATP7B:NM_000053:exon8:c.2195T>A:p.L732H,ATP7B:NM_001243182:exon9:c.1862T>A:p.L621H	nonsynonymous SNV
	13:51958472:G:A	Pathogenic	0.928567		13:51958472:G:A	Pathogenic	0.999705		13:51958472:G:A	ATP7B:NM_001330579:exon6:c.1942C>T:p.L648F,ATP7B:NM_000053:exon8:c.2194C>T:p.L732F,ATP7B:NM_001243182:exon9:c.1861C>T:p.L621F	nonsynonymous SNV
	13:51958474:A:G	Pathogenic	0.859545		13:51958474:A:G	Pathogenic	0.999705		13:51958474:A:G	ATP7B:NM_001330579:exon6:c.1940T>C:p.V647A,ATP7B:NM_000053:exon8:c.2192T>C:p.V731A,ATP7B:NM_001243182:exon9:c.1859T>C:p.V620A	nonsynonymous SNV
	13:51958474:A:T	Pathogenic	0.886941		13:51958474:A:T	Pathogenic	0.999705		13:51958474:A:T	ATP7B:NM_001330579:exon6:c.1940T>A:p.V647E,ATP7B:NM_000053:exon8:c.2192T>A:p.V731E,ATP7B:NM_001243182:exon9:c.1859T>A:p.V620E	nonsynonymous SNV
	13:51958475:C:G	Pathogenic	0.882767		13:51958475:C:G	Pathogenic	0.999653		13:51958475:C:G	ATP7B:NM_001330579:exon6:c.1939G>C:p.V647L,ATP7B:NM_000053:exon8:c.2191G>C:p.V731L,ATP7B:NM_001243182:exon9:c.1858G>C:p.V620L	nonsynonymous SNV
	13:51958475:C:T	Pathogenic	0.892926		13:51958475:C:T	Pathogenic	0.999136		13:51958475:C:T	ATP7B:NM_001330579:exon6:c.1939G>A:p.V647M,ATP7B:NM_000053:exon8:c.2191G>A:p.V731M,ATP7B:NM_001243182:exon9:c.1858G>A:p.V620M	nonsynonymous SNV
	13:51958476:G:A	Benign	0.998107		13:51958476:G:A	Benign	0.993326		13:51958476:G:A	ATP7B:NM_001330579:exon6:c.1938C>T:p.D646D,ATP7B:NM_000053:exon8:c.2190C>T:p.D730D,ATP7B:NM_001243182:exon9:c.1857C>T:p.D619D	synonymous SNV
	13:51958477:T:C	Pathogenic	0.915796		13:51958477:T:C	Pathogenic	0.999705		13:51958477:T:C	ATP7B:NM_001330579:exon6:c.1937A>G:p.D646G,ATP7B:NM_000053:exon8:c.2189A>G:p.D730G,ATP7B:NM_001243182:exon9:c.1856A>G:p.D619G	nonsynonymous SNV
	13:51958478:C:T	Pathogenic	0.919204		13:51958478:C:T	Pathogenic	0.999653		13:51958478:C:T	ATP7B:NM_001330579:exon6:c.1936G>A:p.D646N,ATP7B:NM_000053:exon8:c.2188G>A:p.D730N,ATP7B:NM_001243182:exon9:c.1855G>A:p.D619N	nonsynonymous SNV
	13:51958483:T:C	Pathogenic	0.741074		13:51958483:T:C	Pathogenic	0.999705		13:51958483:T:C	ATP7B:NM_001330579:exon6:c.1931A>G:p.N644S,ATP7B:NM_000053:exon8:c.2183A>G:p.N728S,ATP7B:NM_001243182:exon9:c.1850A>G:p.N617S	nonsynonymous SNV
	13:51958484:T:C	Pathogenic	0.857786		13:51958484:T:C	Pathogenic	0.999514		13:51958484:T:C	ATP7B:NM_001330579:exon6:c.1930A>G:p.N644D,ATP7B:NM_000053:exon8:c.2182A>G:p.N728D,ATP7B:NM_001243182:exon9:c.1849A>G:p.N617D	nonsynonymous SNV
	13:51958486:G:A	Pathogenic	0.943087		13:51958486:G:A	Pathogenic	0.999653		13:51958486:G:A	ATP7B:NM_001330579:exon6:c.1928C>T:p.A643V,ATP7B:NM_000053:exon8:c.2180C>T:p.A727V,ATP7B:NM_001243182:exon9:c.1847C>T:p.A616V	nonsynonymous SNV
	13:51958487:C:G	Pathogenic	0.756522		13:51958487:C:G	Pathogenic	0.994675		13:51958487:C:G	ATP7B:NM_001330579:exon6:c.1927G>C:p.A643P,ATP7B:NM_000053:exon8:c.2179G>C:p.A727P,ATP7B:NM_001243182:exon9:c.1846G>C:p.A616P	nonsynonymous SNV
	13:51958491:C:A	Pathogenic	0.609818		13:51958491:C:A	Pathogenic	0.985367		13:51958491:C:A	ATP7B:NM_001330579:exon6:c.1923G>T:p.R641S,ATP7B:NM_000053:exon8:c.2175G>T:p.R725S,ATP7B:NM_001243182:exon9:c.1842G>T:p.R614S	nonsynonymous SNV
	13:51958492:C:T	Benign	0.720208		13:51958492:C:T	Benign	0.980314		13:51958492:C:T	ATP7B:NM_001330579:exon6:c.1922G>A:p.R641K,ATP7B:NM_000053:exon8:c.2174G>A:p.R725K,ATP7B:NM_001243182:exon9:c.1841G>A:p.R614K	nonsynonymous SNV
	13:51958492:C:A	Pathogenic	0.572654		13:51958492:C:A	Pathogenic	0.993558		13:51958492:C:A	ATP7B:NM_001330579:exon6:c.1922G>T:p.R641M,ATP7B:NM_000053:exon8:c.2174G>T:p.R725M,ATP7B:NM_001243182:exon9:c.1841G>T:p.R614M	nonsynonymous SNV
	13:51958499:T:C	Pathogenic	0.732962		13:51958499:T:C	Pathogenic	0.998184		13:51958499:T:C	ATP7B:NM_001330579:exon6:c.1915A>G:p.R639G,ATP7B:NM_000053:exon8:c.2167A>G:p.R723G,ATP7B:NM_001243182:exon9:c.1834A>G:p.R612G	nonsynonymous SNV
	13:51958501:A:T	Pathogenic	0.891056		13:51958501:A:T	Pathogenic	0.999705		13:51958501:A:T	ATP7B:NM_001330579:exon6:c.1913T>A:p.L638Q,ATP7B:NM_000053:exon8:c.2165T>A:p.L722Q,ATP7B:NM_001243182:exon9:c.1832T>A:p.L611Q	nonsynonymous SNV
	13:51958505:A:G	Pathogenic	0.821616		13:51958505:A:G	Pathogenic	0.999602		13:51958505:A:G	ATP7B:NM_001330579:exon6:c.1909T>C:p.S637P,ATP7B:NM_000053:exon8:c.2161T>C:p.S721P,ATP7B:NM_001243182:exon9:c.1828T>C:p.S610P	nonsynonymous SNV
	13:51958510:T:C	Pathogenic	0.884537		13:51958510:T:C	Pathogenic	0.999136		13:51958510:T:C	ATP7B:NM_001330579:exon6:c.1904A>G:p.Y635C,ATP7B:NM_000053:exon8:c.2156A>G:p.Y719C,ATP7B:NM_001243182:exon9:c.1823A>G:p.Y608C	nonsynonymous SNV
	13:51958514:C:G	Pathogenic	0.914824		13:51958514:C:G	Pathogenic	0.998999		13:51958514:C:G	ATP7B:NM_001330579:exon6:c.1900G>C:p.A634P,ATP7B:NM_000053:exon8:c.2152G>C:p.A718P,ATP7B:NM_001243182:exon9:c.1819G>C:p.A607P	nonsynonymous SNV
	13:51958521:G:A	Benign	0.998101		13:51958521:G:A	Benign	0.990604		13:51958521:G:A	ATP7B:NM_001330579:exon6:c.1893C>T:p.Y631Y,ATP7B:NM_000053:exon8:c.2145C>T:p.Y715Y,ATP7B:NM_001243182:exon9:c.1812C>T:p.Y604Y	synonymous SNV
	13:51958523:A:G	Pathogenic	0.869215		13:51958523:A:G	Pathogenic	0.999705		13:51958523:A:G	ATP7B:NM_001330579:exon6:c.1891T>C:p.Y631H,ATP7B:NM_000053:exon8:c.2143T>C:p.Y715H,ATP7B:NM_001243182:exon9:c.1810T>C:p.Y604H	nonsynonymous SNV
	13:51958524:G:T	Pathogenic	0.756891		13:51958524:G:T	Pathogenic	0.997798		13:51958524:G:T	ATP7B:NM_001330579:exon6:c.1890C>A:p.F630L,ATP7B:NM_000053:exon8:c.2142C>A:p.F714L,ATP7B:NM_001243182:exon9:c.1809C>A:p.F603L	nonsynonymous SNV
	13:51958526:A:G	Pathogenic	0.901248		13:51958526:A:G	Pathogenic	0.999705		13:51958526:A:G	ATP7B:NM_001330579:exon6:c.1888T>C:p.F630L,ATP7B:NM_000053:exon8:c.2140T>C:p.F714L,ATP7B:NM_001243182:exon9:c.1807T>C:p.F603L	nonsynonymous SNV
	13:51958528:T:C	Pathogenic	0.901511		13:51958528:T:C	Pathogenic	0.999136		13:51958528:T:C	ATP7B:NM_001330579:exon6:c.1886A>G:p.Y629C,ATP7B:NM_000053:exon8:c.2138A>G:p.Y713C,ATP7B:NM_001243182:exon9:c.1805A>G:p.Y602C	nonsynonymous SNV
	13:51958534:C:T	Benign	0.544563		13:51958534:C:T	Pathogenic	0.999705		13:51958534:C:T	ATP7B:NM_001330579:exon6:c.1880G>A:p.G627E,ATP7B:NM_000053:exon8:c.2132G>A:p.G711E,ATP7B:NM_001243182:exon9:c.1799G>A:p.G600E	nonsynonymous SNV
	13:51958535:C:A	Pathogenic	0.915176		13:51958535:C:A	Pathogenic	0.999653		13:51958535:C:A	ATP7B:NM_001330579:exon6:c.1879G>T:p.G627W,ATP7B:NM_000053:exon8:c.2131G>T:p.G711W,ATP7B:NM_001243182:exon9:c.1798G>T:p.G600W	nonsynonymous SNV
	13:51958535:C:G	Pathogenic	0.908348		13:51958535:C:G	Pathogenic	0.99958		13:51958535:C:G	ATP7B:NM_001330579:exon6:c.1879G>C:p.G627R,ATP7B:NM_000053:exon8:c.2131G>C:p.G711R,ATP7B:NM_001243182:exon9:c.1798G>C:p.G600R	nonsynonymous SNV
	13:51958535:C:T	Benign	0.530279		13:51958535:C:T	Pathogenic	0.999705		13:51958535:C:T	ATP7B:NM_001330579:exon6:c.1879G>A:p.G627R,ATP7B:NM_000053:exon8:c.2131G>A:p.G711R,ATP7B:NM_001243182:exon9:c.1798G>A:p.G600R	nonsynonymous SNV
	13:51958537:C:G	Pathogenic	0.866514		13:51958537:C:G	Pathogenic	0.999323		13:51958537:C:G	ATP7B:NM_001330579:exon6:c.1877G>C:p.G626A,ATP7B:NM_000053:exon8:c.2129G>C:p.G710A,ATP7B:NM_001243182:exon9:c.1796G>C:p.G599A	nonsynonymous SNV
	13:51958538:C:G	Pathogenic	0.89651		13:51958538:C:G	Pathogenic	0.99958		13:51958538:C:G	ATP7B:NM_001330579:exon6:c.1876G>C:p.G626R,ATP7B:NM_000053:exon8:c.2128G>C:p.G710R,ATP7B:NM_001243182:exon9:c.1795G>C:p.G599R	nonsynonymous SNV
	13:51958543:A:G	Pathogenic	0.682035		13:51958543:A:G	Pathogenic	0.99808		13:51958543:A:G	ATP7B:NM_001330579:exon6:c.1871T>C:p.L624P,ATP7B:NM_000053:exon8:c.2123T>C:p.L708P,ATP7B:NM_001243182:exon9:c.1790T>C:p.L597P	nonsynonymous SNV
	13:51960149:T:C	Pathogenic	0.925675		13:51960149:T:C	Pathogenic	0.999705		13:51960149:T:C	ATP7B:NM_000053:exon7:c.2120A>G:p.Q707R,ATP7B:NM_001330578:exon7:c.2120A>G:p.Q707R,ATP7B:NM_001243182:exon8:c.1787A>G:p.Q596R	nonsynonymous SNV
	13:51960155:A:C	Pathogenic	0.778396		13:51960155:A:C	Pathogenic	0.9993		13:51960155:A:C	ATP7B:NM_000053:exon7:c.2114T>G:p.F705C,ATP7B:NM_001330578:exon7:c.2114T>G:p.F705C,ATP7B:NM_001243182:exon8:c.1781T>G:p.F594C	nonsynonymous SNV
	13:51960158:G:A	Pathogenic	0.835382		13:51960158:G:A	Pathogenic	0.99944		13:51960158:G:A	ATP7B:NM_000053:exon7:c.2111C>T:p.T704I,ATP7B:NM_001330578:exon7:c.2111C>T:p.T704I,ATP7B:NM_001243182:exon8:c.1778C>T:p.T593I	nonsynonymous SNV
	13:51960161:C:T	Pathogenic	0.911827		13:51960161:C:T	Pathogenic	0.999514		13:51960161:C:T	ATP7B:NM_000053:exon7:c.2108G>A:p.C703Y,ATP7B:NM_001330578:exon7:c.2108G>A:p.C703Y,ATP7B:NM_001243182:exon8:c.1775G>A:p.C592Y	nonsynonymous SNV
	13:51960169:AAAG:A	Pathogenic	0.524659		13:51960169:AAAG:A	Pathogenic	0.997067		13:51960169:AAAG:A	ATP7B:NM_000053:exon7:c.2097_2099del:p.F700del,ATP7B:NM_001330578:exon7:c.2097_2099del:p.F700del,ATP7B:NM_001243182:exon8:c.1764_1766del:p.F589del	nonframeshift deletion
	13:51960170:AAAG:A	Pathogenic	0.52466		13:51960170:AAAG:A	Pathogenic	0.997067		13:51960170:AAAG:A	ATP7B:NM_000053:exon7:c.2096_2098del:p.F700del,ATP7B:NM_001330578:exon7:c.2096_2098del:p.F700del,ATP7B:NM_001243182:exon8:c.1763_1765del:p.F589del	nonframeshift deletion
	13:51960172:G:C	Pathogenic	0.67109		13:51960172:G:C	Pathogenic	0.976904		13:51960172:G:C	ATP7B:NM_000053:exon7:c.2097C>G:p.F699L,ATP7B:NM_001330578:exon7:c.2097C>G:p.F699L,ATP7B:NM_001243182:exon8:c.1764C>G:p.F588L	nonsynonymous SNV
	13:51960174:A:T	Pathogenic	0.601336		13:51960174:A:T	Pathogenic	0.990524		13:51960174:A:T	ATP7B:NM_000053:exon7:c.2095T>A:p.F699I,ATP7B:NM_001330578:exon7:c.2095T>A:p.F699I,ATP7B:NM_001243182:exon8:c.1762T>A:p.F588I	nonsynonymous SNV
	13:51960177:T:C	Benign	0.733602		13:51960177:T:C	Benign	0.851866		13:51960177:T:C	ATP7B:NM_000053:exon7:c.2092A>G:p.I698V,ATP7B:NM_001330578:exon7:c.2092A>G:p.I698V,ATP7B:NM_001243182:exon8:c.1759A>G:p.I587V	nonsynonymous SNV
	13:51960191:G:C	Pathogenic	0.927773		13:51960191:G:C	Pathogenic	0.999653		13:51960191:G:C	ATP7B:NM_000053:exon7:c.2078C>G:p.S693C,ATP7B:NM_001330578:exon7:c.2078C>G:p.S693C,ATP7B:NM_001243182:exon8:c.1745C>G:p.S582C	nonsynonymous SNV
	13:51960191:G:T	Pathogenic	0.929724		13:51960191:G:T	Pathogenic	0.99958		13:51960191:G:T	ATP7B:NM_000053:exon7:c.2078C>A:p.S693Y,ATP7B:NM_001330578:exon7:c.2078C>A:p.S693Y,ATP7B:NM_001243182:exon8:c.1745C>A:p.S582Y	nonsynonymous SNV
	13:51960192:A:G	Pathogenic	0.789043		13:51960192:A:G	Pathogenic	0.999705		13:51960192:A:G	ATP7B:NM_000053:exon7:c.2077T>C:p.S693P,ATP7B:NM_001330578:exon7:c.2077T>C:p.S693P,ATP7B:NM_001243182:exon8:c.1744T>C:p.S582P	nonsynonymous SNV
	13:51960194:A:G	Pathogenic	0.884279		13:51960194:A:G	Pathogenic	0.999705		13:51960194:A:G	ATP7B:NM_000053:exon7:c.2075T>C:p.L692P,ATP7B:NM_001330578:exon7:c.2075T>C:p.L692P,ATP7B:NM_001243182:exon8:c.1742T>C:p.L581P	nonsynonymous SNV
	13:51960197:C:A	Pathogenic	0.956629		13:51960197:C:A	Pathogenic	0.999136		13:51960197:C:A	ATP7B:NM_000053:exon7:c.2072G>T:p.G691V,ATP7B:NM_001330578:exon7:c.2072G>T:p.G691V,ATP7B:NM_001243182:exon8:c.1739G>T:p.G580V	nonsynonymous SNV
	13:51960198:C:G	Pathogenic	0.920375		13:51960198:C:G	Pathogenic	0.999705		13:51960198:C:G	ATP7B:NM_000053:exon7:c.2071G>C:p.G691R,ATP7B:NM_001330578:exon7:c.2071G>C:p.G691R,ATP7B:NM_001243182:exon8:c.1738G>C:p.G580R	nonsynonymous SNV
	13:51960198:C:T	Pathogenic	0.924856		13:51960198:C:T	Pathogenic	0.999705		13:51960198:C:T	ATP7B:NM_000053:exon7:c.2071G>A:p.G691R,ATP7B:NM_001330578:exon7:c.2071G>A:p.G691R,ATP7B:NM_001243182:exon8:c.1738G>A:p.G580R	nonsynonymous SNV
	13:51960200:G:A	Pathogenic	0.884765		13:51960200:G:A	Pathogenic	0.999705		13:51960200:G:A	ATP7B:NM_000053:exon7:c.2069C>T:p.P690L,ATP7B:NM_001330578:exon7:c.2069C>T:p.P690L,ATP7B:NM_001243182:exon8:c.1736C>T:p.P579L	nonsynonymous SNV
	13:51960201:G:A	Pathogenic	0.852369		13:51960201:G:A	Pathogenic	0.999705		13:51960201:G:A	ATP7B:NM_000053:exon7:c.2068C>T:p.P690S,ATP7B:NM_001330578:exon7:c.2068C>T:p.P690S,ATP7B:NM_001243182:exon8:c.1735C>T:p.P579S	nonsynonymous SNV
	13:51960206:ATGT:A	Pathogenic	0.524156		13:51960206:ATGT:A	Pathogenic	0.997067		13:51960206:ATGT:A	ATP7B:NM_000053:exon7:c.2060_2062del:p.N687del,ATP7B:NM_001330578:exon7:c.2060_2062del:p.N687del,ATP7B:NM_001243182:exon8:c.1727_1729del:p.N576del	nonframeshift deletion
	13:51960209:T:A	Pathogenic	0.630771		13:51960209:T:A	Pathogenic	0.990447		13:51960209:T:A	ATP7B:NM_000053:exon7:c.2060A>T:p.N687I,ATP7B:NM_001330578:exon7:c.2060A>T:p.N687I,ATP7B:NM_001243182:exon8:c.1727A>T:p.N576I	nonsynonymous SNV
	13:51960215:T:C	Pathogenic	0.774768		13:51960215:T:C	Pathogenic	0.998608		13:51960215:T:C	ATP7B:NM_000053:exon7:c.2054A>G:p.D685G,ATP7B:NM_001330578:exon7:c.2054A>G:p.D685G,ATP7B:NM_001243182:exon8:c.1721A>G:p.D574G	nonsynonymous SNV
	13:51960223:C:G	Pathogenic	0.834298		13:51960223:C:G	Pathogenic	0.998294		13:51960223:C:G	ATP7B:NM_000053:exon7:c.2046G>C:p.M682I,ATP7B:NM_001330578:exon7:c.2046G>C:p.M682I,ATP7B:NM_001243182:exon8:c.1713G>C:p.M571I	nonsynonymous SNV
	13:51960223:C:T	Pathogenic	0.844551		13:51960223:C:T	Pathogenic	0.9993		13:51960223:C:T	ATP7B:NM_000053:exon7:c.2046G>A:p.M682I,ATP7B:NM_001330578:exon7:c.2046G>A:p.M682I,ATP7B:NM_001243182:exon8:c.1713G>A:p.M571I	nonsynonymous SNV
	13:51960225:T:C	Pathogenic	0.553667		13:51960225:T:C	Pathogenic	0.9993		13:51960225:T:C	ATP7B:NM_000053:exon7:c.2044A>G:p.M682V,ATP7B:NM_001330578:exon7:c.2044A>G:p.M682V,ATP7B:NM_001243182:exon8:c.1711A>G:p.M571V	nonsynonymous SNV
	13:51960232:G:C	Benign	0.863495		13:51960232:G:C	Pathogenic	0.561795		13:51960232:G:C	ATP7B:NM_000053:exon7:c.2037C>G:p.H679Q,ATP7B:NM_001330578:exon7:c.2037C>G:p.H679Q,ATP7B:NM_001243182:exon8:c.1704C>G:p.H568Q	nonsynonymous SNV
	13:51960239:CTCGTTGCTGGGT:C	Pathogenic	0.525097		13:51960239:CTCGTTGCTGGGT:C	Pathogenic	0.997067		13:51960239:CTCGTTGCTGGGT:C	ATP7B:NM_000053:exon7:c.2018_2029del:p.I673_E677delinsK,ATP7B:NM_001330578:exon7:c.2018_2029del:p.I673_E677delinsK,ATP7B:NM_001243182:exon8:c.1685_1696del:p.I562_E566delinsK	nonframeshift deletion
	13:51960240:C:T	Benign	0.782883		13:51960240:C:T	Benign	0.968691		13:51960240:C:T	ATP7B:NM_000053:exon7:c.2029G>A:p.E677K,ATP7B:NM_001330578:exon7:c.2029G>A:p.E677K,ATP7B:NM_001243182:exon8:c.1696G>A:p.E566K	nonsynonymous SNV
	13:51960242:T:A	Benign	0.87592		13:51960242:T:A	Benign	0.591108		13:51960242:T:A	ATP7B:NM_000053:exon7:c.2027A>T:p.N676I,ATP7B:NM_001330578:exon7:c.2027A>T:p.N676I,ATP7B:NM_001243182:exon8:c.1694A>T:p.N565I	nonsynonymous SNV
	13:51960249:G:T	Benign	0.550569		13:51960249:G:T	Benign	0.746865		13:51960249:G:T	ATP7B:NM_000053:exon7:c.2020C>A:p.P674T,ATP7B:NM_001330578:exon7:c.2020C>A:p.P674T,ATP7B:NM_001243182:exon8:c.1687C>A:p.P563T	nonsynonymous SNV
	13:51960256:GCATATA:G	Pathogenic	0.525163		13:51960256:GCATATA:G	Pathogenic	0.997067		13:51960256:GCATATA:G	ATP7B:NM_000053:exon7:c.2007_2012del:p.I669_Y670del,ATP7B:NM_001330578:exon7:c.2007_2012del:p.I669_Y670del,ATP7B:NM_001243182:exon8:c.1674_1679del:p.I558_Y559del	nonframeshift deletion
	13:51960260:T:C	Pathogenic	0.852608		13:51960260:T:C	Pathogenic	0.999598		13:51960260:T:C	ATP7B:NM_000053:exon7:c.2009A>G:p.Y670C,ATP7B:NM_001330578:exon7:c.2009A>G:p.Y670C,ATP7B:NM_001243182:exon8:c.1676A>G:p.Y559C	nonsynonymous SNV
	13:51960263:GATC:G	Pathogenic	0.525179		13:51960263:GATC:G	Pathogenic	0.997067		13:51960263:GATC:G	ATP7B:NM_000053:exon7:c.2003_2005del:p.M668del,ATP7B:NM_001330578:exon7:c.2003_2005del:p.M668del,ATP7B:NM_001243182:exon8:c.1670_1672del:p.M557del	nonframeshift deletion
	13:51960265:C:G	Pathogenic	0.873626		13:51960265:C:G	Pathogenic	0.999705		13:51960265:C:G	ATP7B:NM_000053:exon7:c.2004G>C:p.M668I,ATP7B:NM_001330578:exon7:c.2004G>C:p.M668I,ATP7B:NM_001243182:exon8:c.1671G>C:p.M557I	nonsynonymous SNV
	13:51960267:T:C	Pathogenic	0.799799		13:51960267:T:C	Pathogenic	0.999705		13:51960267:T:C	ATP7B:NM_000053:exon7:c.2002A>G:p.M668V,ATP7B:NM_001330578:exon7:c.2002A>G:p.M668V,ATP7B:NM_001243182:exon8:c.1669A>G:p.M557V	nonsynonymous SNV
	13:51960274:C:T	Pathogenic	0.573		13:51960274:C:T	Pathogenic	0.987618		13:51960274:C:T	ATP7B:NM_000053:exon7:c.1995G>A:p.M665I,ATP7B:NM_001330578:exon7:c.1995G>A:p.M665I,ATP7B:NM_001243182:exon8:c.1662G>A:p.M554I	nonsynonymous SNV
	13:51960275:A:C	Pathogenic	0.839533		13:51960275:A:C	Pathogenic	0.999475		13:51960275:A:C	ATP7B:NM_000053:exon7:c.1994T>G:p.M665R,ATP7B:NM_001330578:exon7:c.1994T>G:p.M665R,ATP7B:NM_001243182:exon8:c.1661T>G:p.M554R	nonsynonymous SNV
	13:51960276:T:C	Benign	0.5242		13:51960276:T:C	Pathogenic	0.657225		13:51960276:T:C	ATP7B:NM_000053:exon7:c.1993A>G:p.M665V,ATP7B:NM_001330578:exon7:c.1993A>G:p.M665V,ATP7B:NM_001243182:exon8:c.1660A>G:p.M554V	nonsynonymous SNV
	13:51960282:G:A	Pathogenic	0.926791		13:51960282:G:A	Pathogenic	0.999705		13:51960282:G:A	ATP7B:NM_000053:exon7:c.1987C>T:p.P663S,ATP7B:NM_001330578:exon7:c.1987C>T:p.P663S,ATP7B:NM_001243182:exon8:c.1654C>T:p.P552S	nonsynonymous SNV
	13:51960283:G:C	Pathogenic	0.642968		13:51960283:G:C	Pathogenic	0.99958		13:51960283:G:C	ATP7B:NM_000053:exon7:c.1986C>G:p.I662M,ATP7B:NM_001330578:exon7:c.1986C>G:p.I662M,ATP7B:NM_001243182:exon8:c.1653C>G:p.I551M	nonsynonymous SNV
	13:51960300:T:G	Pathogenic	0.851848		13:51960300:T:G	Pathogenic	0.999136		13:51960300:T:G	ATP7B:NM_000053:exon7:c.1969A>C:p.S657R,ATP7B:NM_001330578:exon7:c.1969A>C:p.S657R,ATP7B:NM_001243182:exon8:c.1636A>C:p.S546R	nonsynonymous SNV
	13:51960304:C:A	Benign	0.997629		13:51960304:C:A	Benign	0.991409		13:51960304:C:A	ATP7B:NM_000053:exon7:c.1965G>T:p.L655L,ATP7B:NM_001330578:exon7:c.1965G>T:p.L655L,ATP7B:NM_001243182:exon8:c.1632G>T:p.L544L	synonymous SNV
	13:51960305:A:T	Pathogenic	0.858113		13:51960305:A:T	Pathogenic	0.999653		13:51960305:A:T	ATP7B:NM_000053:exon7:c.1964T>A:p.L655Q,ATP7B:NM_001330578:exon7:c.1964T>A:p.L655Q,ATP7B:NM_001243182:exon8:c.1631T>A:p.L544Q	nonsynonymous SNV
	13:51960311:G:T	Pathogenic	0.915259		13:51960311:G:T	Pathogenic	0.99958		13:51960311:G:T	ATP7B:NM_000053:exon7:c.1958C>A:p.S653Y,ATP7B:NM_001330578:exon7:c.1958C>A:p.S653Y,ATP7B:NM_001243182:exon8:c.1625C>A:p.S542Y	nonsynonymous SNV
	13:51961837:T:C	Pathogenic	0.695691		13:51961837:T:C	Pathogenic	0.997971		13:51961837:T:C	ATP7B:NM_000053:exon6:c.1946A>G:p.Q649R,ATP7B:NM_001330578:exon6:c.1946A>G:p.Q649R,ATP7B:NM_001243182:exon7:c.1613A>G:p.Q538R	nonsynonymous SNV
	13:51961849:A:C	Benign	0.608383		13:51961849:A:C	Benign	0.967657		13:51961849:A:C	ATP7B:NM_000053:exon6:c.1934T>G:p.M645R,ATP7B:NM_001330578:exon6:c.1934T>G:p.M645R,ATP7B:NM_001243182:exon7:c.1601T>G:p.M534R	nonsynonymous SNV
	13:51961850:T:A	Benign	0.66858		13:51961850:T:A	Benign	0.96852		13:51961850:T:A	ATP7B:NM_000053:exon6:c.1933A>T:p.M645L,ATP7B:NM_001330578:exon6:c.1933A>T:p.M645L,ATP7B:NM_001243182:exon7:c.1600A>T:p.M534L	nonsynonymous SNV
	13:51961858:T:C	Pathogenic	0.796047		13:51961858:T:C	Pathogenic	0.999075		13:51961858:T:C	ATP7B:NM_000053:exon6:c.1925A>G:p.D642G,ATP7B:NM_001330578:exon6:c.1925A>G:p.D642G,ATP7B:NM_001243182:exon7:c.1592A>G:p.D531G	nonsynonymous SNV
	13:51961861:A:G	Pathogenic	0.787273		13:51961861:A:G	Pathogenic	0.995794		13:51961861:A:G	ATP7B:NM_000053:exon6:c.1922T>C:p.L641S,ATP7B:NM_001330578:exon6:c.1922T>C:p.L641S,ATP7B:NM_001243182:exon7:c.1589T>C:p.L530S	nonsynonymous SNV
	13:51961868:G:A	Pathogenic	0.765819		13:51961868:G:A	Pathogenic	0.998607		13:51961868:G:A	ATP7B:NM_000053:exon6:c.1915C>T:p.H639Y,ATP7B:NM_001330578:exon6:c.1915C>T:p.H639Y,ATP7B:NM_001243182:exon7:c.1582C>T:p.H528Y	nonsynonymous SNV
	13:51961871:C:T	Pathogenic	0.712045		13:51961871:C:T	Pathogenic	0.995966		13:51961871:C:T	ATP7B:NM_000053:exon6:c.1912G>A:p.A638T,ATP7B:NM_001330578:exon6:c.1912G>A:p.A638T,ATP7B:NM_001243182:exon7:c.1579G>A:p.A527T	nonsynonymous SNV
	13:51961872:G:T	Benign	0.790922		13:51961872:G:T	Benign	0.689325		13:51961872:G:T	ATP7B:NM_000053:exon6:c.1911C>A:p.N637K,ATP7B:NM_001330578:exon6:c.1911C>A:p.N637K,ATP7B:NM_001243182:exon7:c.1578C>A:p.N526K	nonsynonymous SNV
	13:51961876:G:T	Pathogenic	0.702491		13:51961876:G:T	Pathogenic	0.998476		13:51961876:G:T	ATP7B:NM_000053:exon6:c.1907C>A:p.P636H,ATP7B:NM_001330578:exon6:c.1907C>A:p.P636H,ATP7B:NM_001243182:exon7:c.1574C>A:p.P525H	nonsynonymous SNV
	13:51961884:C:G	Benign	0.56697		13:51961884:C:G	Pathogenic	0.766462		13:51961884:C:G	ATP7B:NM_000053:exon6:c.1899G>C:p.Q633H,ATP7B:NM_001330578:exon6:c.1899G>C:p.Q633H,ATP7B:NM_001243182:exon7:c.1566G>C:p.Q522H	nonsynonymous SNV
	13:51961900:T:C	Benign	0.60771		13:51961900:T:C	Benign	0.961672		13:51961900:T:C	ATP7B:NM_000053:exon6:c.1883A>G:p.H628R,ATP7B:NM_001330578:exon6:c.1883A>G:p.H628R,ATP7B:NM_001243182:exon7:c.1550A>G:p.H517R	nonsynonymous SNV
	13:51961901:G:A	Pathogenic	0.846983		13:51961901:G:A	Pathogenic	0.987489		13:51961901:G:A	ATP7B:NM_000053:exon6:c.1882C>T:p.H628Y,ATP7B:NM_001330578:exon6:c.1882C>T:p.H628Y,ATP7B:NM_001243182:exon7:c.1549C>T:p.H517Y	nonsynonymous SNV
	13:51961903:A:C	Pathogenic	0.751987		13:51961903:A:C	Pathogenic	0.99958		13:51961903:A:C	ATP7B:NM_000053:exon6:c.1880T>G:p.F627C,ATP7B:NM_001330578:exon6:c.1880T>G:p.F627C,ATP7B:NM_001243182:exon7:c.1547T>G:p.F516C	nonsynonymous SNV
	13:51961906:C:G	Pathogenic	0.881585		13:51961906:C:G	Pathogenic	0.999136		13:51961906:C:G	ATP7B:NM_000053:exon6:c.1877G>C:p.G626A,ATP7B:NM_001330578:exon6:c.1877G>C:p.G626A,ATP7B:NM_001243182:exon7:c.1544G>C:p.G515A	nonsynonymous SNV
	13:51961910:T:C	Pathogenic	0.585691		13:51961910:T:C	Pathogenic	0.801347		13:51961910:T:C	ATP7B:NM_000053:exon6:c.1873A>G:p.I625V,ATP7B:NM_001330578:exon6:c.1873A>G:p.I625V,ATP7B:NM_001243182:exon7:c.1540A>G:p.I514V	nonsynonymous SNV
	13:51964872:C:T	Benign	0.997614		13:51964872:C:T	Benign	0.983012		13:51964872:C:T	ATP7B:NM_000053:exon5:c.1869G>A:p.E623E,ATP7B:NM_001005918:exon5:c.1869G>A:p.E623E,ATP7B:NM_001330578:exon5:c.1869G>A:p.E623E,ATP7B:NM_001330579:exon5:c.1869G>A:p.E623E,ATP7B:NM_001243182:exon6:c.1536G>A:p.E512E	synonymous SNV
	13:51964879:A:G	Pathogenic	0.705312		13:51964879:A:G	Benign	0.883327		13:51964879:A:G	ATP7B:NM_000053:exon5:c.1862T>C:p.I621T,ATP7B:NM_001005918:exon5:c.1862T>C:p.I621T,ATP7B:NM_001330578:exon5:c.1862T>C:p.I621T,ATP7B:NM_001330579:exon5:c.1862T>C:p.I621T,ATP7B:NM_001243182:exon6:c.1529T>C:p.I510T	nonsynonymous SNV
	13:51964889:T:C	Pathogenic	0.572533		13:51964889:T:C	Pathogenic	0.995158		13:51964889:T:C	ATP7B:NM_000053:exon5:c.1852A>G:p.I618V,ATP7B:NM_001005918:exon5:c.1852A>G:p.I618V,ATP7B:NM_001330578:exon5:c.1852A>G:p.I618V,ATP7B:NM_001330579:exon5:c.1852A>G:p.I618V,ATP7B:NM_001243182:exon6:c.1519A>G:p.I507V	nonsynonymous SNV
	13:51964901:C:A	Pathogenic	0.916735		13:51964901:C:A	Pathogenic	0.999136		13:51964901:C:A	ATP7B:NM_000053:exon5:c.1840G>T:p.G614C,ATP7B:NM_001005918:exon5:c.1840G>T:p.G614C,ATP7B:NM_001330578:exon5:c.1840G>T:p.G614C,ATP7B:NM_001330579:exon5:c.1840G>T:p.G614C,ATP7B:NM_001243182:exon6:c.1507G>T:p.G503C	nonsynonymous SNV
	13:51964907:T:C	Benign	0.674574		13:51964907:T:C	Benign	0.931799		13:51964907:T:C	ATP7B:NM_000053:exon5:c.1834A>G:p.I612V,ATP7B:NM_001005918:exon5:c.1834A>G:p.I612V,ATP7B:NM_001330578:exon5:c.1834A>G:p.I612V,ATP7B:NM_001330579:exon5:c.1834A>G:p.I612V,ATP7B:NM_001243182:exon6:c.1501A>G:p.I501V	nonsynonymous SNV
	13:51964910:C:T	Pathogenic	0.886885		13:51964910:C:T	Pathogenic	0.999245		13:51964910:C:T	ATP7B:NM_000053:exon5:c.1831G>A:p.E611K,ATP7B:NM_001005918:exon5:c.1831G>A:p.E611K,ATP7B:NM_001330578:exon5:c.1831G>A:p.E611K,ATP7B:NM_001330579:exon5:c.1831G>A:p.E611K,ATP7B:NM_001243182:exon6:c.1498G>A:p.E500K	nonsynonymous SNV
	13:51964912:G:A	Pathogenic	0.873961		13:51964912:G:A	Pathogenic	0.999136		13:51964912:G:A	ATP7B:NM_000053:exon5:c.1829C>T:p.P610L,ATP7B:NM_001005918:exon5:c.1829C>T:p.P610L,ATP7B:NM_001330578:exon5:c.1829C>T:p.P610L,ATP7B:NM_001330579:exon5:c.1829C>T:p.P610L,ATP7B:NM_001243182:exon6:c.1496C>T:p.P499L	nonsynonymous SNV
	13:51964913:G:A	Pathogenic	0.726867		13:51964913:G:A	Pathogenic	0.989408		13:51964913:G:A	ATP7B:NM_000053:exon5:c.1828C>T:p.P610S,ATP7B:NM_001005918:exon5:c.1828C>T:p.P610S,ATP7B:NM_001330578:exon5:c.1828C>T:p.P610S,ATP7B:NM_001330579:exon5:c.1828C>T:p.P610S,ATP7B:NM_001243182:exon6:c.1495C>T:p.P499S	nonsynonymous SNV
	13:51964916:TCAA:T	Pathogenic	0.526415		13:51964916:TCAA:T	Pathogenic	0.997067		13:51964916:TCAA:T	ATP7B:NM_000053:exon5:c.1822_1824del:p.F608del,ATP7B:NM_001005918:exon5:c.1822_1824del:p.F608del,ATP7B:NM_001330578:exon5:c.1822_1824del:p.F608del,ATP7B:NM_001330579:exon5:c.1822_1824del:p.F608del,ATP7B:NM_001243182:exon6:c.1489_1491del:p.F497del	nonframeshift deletion
	13:51964921:T:C	Pathogenic	0.580615		13:51964921:T:C	Benign	0.537301		13:51964921:T:C	ATP7B:NM_000053:exon5:c.1820A>G:p.K607R,ATP7B:NM_001005918:exon5:c.1820A>G:p.K607R,ATP7B:NM_001330578:exon5:c.1820A>G:p.K607R,ATP7B:NM_001330579:exon5:c.1820A>G:p.K607R,ATP7B:NM_001243182:exon6:c.1487A>G:p.K496R	nonsynonymous SNV
	13:51964921:T:G	Pathogenic	0.629448		13:51964921:T:G	Pathogenic	0.994302		13:51964921:T:G	ATP7B:NM_000053:exon5:c.1820A>C:p.K607T,ATP7B:NM_001005918:exon5:c.1820A>C:p.K607T,ATP7B:NM_001330578:exon5:c.1820A>C:p.K607T,ATP7B:NM_001330579:exon5:c.1820A>C:p.K607T,ATP7B:NM_001243182:exon6:c.1487A>C:p.K496T	nonsynonymous SNV
	13:51964924:A:C	Pathogenic	0.915805		13:51964924:A:C	Pathogenic	0.999705		13:51964924:A:C	ATP7B:NM_000053:exon5:c.1817T>G:p.V606G,ATP7B:NM_001005918:exon5:c.1817T>G:p.V606G,ATP7B:NM_001330578:exon5:c.1817T>G:p.V606G,ATP7B:NM_001330579:exon5:c.1817T>G:p.V606G,ATP7B:NM_001243182:exon6:c.1484T>G:p.V495G	nonsynonymous SNV
	13:51964931:C:G	Pathogenic	0.89837		13:51964931:C:G	Pathogenic	0.999705		13:51964931:C:G	ATP7B:NM_000053:exon5:c.1810G>C:p.A604P,ATP7B:NM_001005918:exon5:c.1810G>C:p.A604P,ATP7B:NM_001330578:exon5:c.1810G>C:p.A604P,ATP7B:NM_001330579:exon5:c.1810G>C:p.A604P,ATP7B:NM_001243182:exon6:c.1477G>C:p.A493P	nonsynonymous SNV
	13:51964952:C:A	Pathogenic	0.903624		13:51964952:C:A	Pathogenic	0.999705		13:51964952:C:A	ATP7B:NM_000053:exon5:c.1789G>T:p.V597F,ATP7B:NM_001005918:exon5:c.1789G>T:p.V597F,ATP7B:NM_001330578:exon5:c.1789G>T:p.V597F,ATP7B:NM_001330579:exon5:c.1789G>T:p.V597F,ATP7B:NM_001243182:exon6:c.1456G>T:p.V486F	nonsynonymous SNV
	13:51964952:C:T	Pathogenic	0.844396		13:51964952:C:T	Pathogenic	0.999136		13:51964952:C:T	ATP7B:NM_000053:exon5:c.1789G>A:p.V597I,ATP7B:NM_001005918:exon5:c.1789G>A:p.V597I,ATP7B:NM_001330578:exon5:c.1789G>A:p.V597I,ATP7B:NM_001330579:exon5:c.1789G>A:p.V597I,ATP7B:NM_001243182:exon6:c.1456G>A:p.V486I	nonsynonymous SNV
	13:51964958:C:T	Pathogenic	0.774013		13:51964958:C:T	Pathogenic	0.999653		13:51964958:C:T	ATP7B:NM_000053:exon5:c.1783G>A:p.A595T,ATP7B:NM_001005918:exon5:c.1783G>A:p.A595T,ATP7B:NM_001330578:exon5:c.1783G>A:p.A595T,ATP7B:NM_001330579:exon5:c.1783G>A:p.A595T,ATP7B:NM_001243182:exon6:c.1450G>A:p.A484T	nonsynonymous SNV
	13:51964967:T:A	Pathogenic	0.654191		13:51964967:T:A	Pathogenic	0.999607		13:51964967:T:A	ATP7B:NM_000053:exon5:c.1774A>T:p.I592F,ATP7B:NM_001005918:exon5:c.1774A>T:p.I592F,ATP7B:NM_001330578:exon5:c.1774A>T:p.I592F,ATP7B:NM_001330579:exon5:c.1774A>T:p.I592F,ATP7B:NM_001243182:exon6:c.1441A>T:p.I481F	nonsynonymous SNV
	13:51964970:C:T	Pathogenic	0.911159		13:51964970:C:T	Pathogenic	0.999705		13:51964970:C:T	ATP7B:NM_000053:exon5:c.1771G>A:p.G591S,ATP7B:NM_001005918:exon5:c.1771G>A:p.G591S,ATP7B:NM_001330578:exon5:c.1771G>A:p.G591S,ATP7B:NM_001330579:exon5:c.1771G>A:p.G591S,ATP7B:NM_001243182:exon6:c.1438G>A:p.G480S	nonsynonymous SNV
	13:51964981:G:A	Benign	0.759951		13:51964981:G:A	Benign	0.980878		13:51964981:G:A	ATP7B:NM_000053:exon5:c.1760C>T:p.T587M,ATP7B:NM_001005918:exon5:c.1760C>T:p.T587M,ATP7B:NM_001330578:exon5:c.1760C>T:p.T587M,ATP7B:NM_001330579:exon5:c.1760C>T:p.T587M,ATP7B:NM_001243182:exon6:c.1427C>T:p.T476M	nonsynonymous SNV
	13:51964991:A:G	Pathogenic	0.835217		13:51964991:A:G	Pathogenic	0.999653		13:51964991:A:G	ATP7B:NM_000053:exon5:c.1750T>C:p.S584P,ATP7B:NM_001005918:exon5:c.1750T>C:p.S584P,ATP7B:NM_001330578:exon5:c.1750T>C:p.S584P,ATP7B:NM_001330579:exon5:c.1750T>C:p.S584P,ATP7B:NM_001243182:exon6:c.1417T>C:p.S473P	nonsynonymous SNV
	13:51965000:T:A	Pathogenic	0.784481		13:51965000:T:A	Pathogenic	0.99958		13:51965000:T:A	ATP7B:NM_000053:exon5:c.1741A>T:p.N581Y,ATP7B:NM_001005918:exon5:c.1741A>T:p.N581Y,ATP7B:NM_001330578:exon5:c.1741A>T:p.N581Y,ATP7B:NM_001330579:exon5:c.1741A>T:p.N581Y,ATP7B:NM_001243182:exon6:c.1408A>T:p.N470Y	nonsynonymous SNV
	13:51965003:G:A	Pathogenic	0.785454		13:51965003:G:A	Pathogenic	0.999245		13:51965003:G:A	ATP7B:NM_000053:exon5:c.1738C>T:p.H580Y,ATP7B:NM_001005918:exon5:c.1738C>T:p.H580Y,ATP7B:NM_001330578:exon5:c.1738C>T:p.H580Y,ATP7B:NM_001330579:exon5:c.1738C>T:p.H580Y,ATP7B:NM_001243182:exon6:c.1405C>T:p.H469Y	nonsynonymous SNV
	13:51965003:G:T	Pathogenic	0.737913		13:51965003:G:T	Pathogenic	0.995858		13:51965003:G:T	ATP7B:NM_000053:exon5:c.1738C>A:p.H580N,ATP7B:NM_001005918:exon5:c.1738C>A:p.H580N,ATP7B:NM_001330578:exon5:c.1738C>A:p.H580N,ATP7B:NM_001330579:exon5:c.1738C>A:p.H580N,ATP7B:NM_001243182:exon6:c.1405C>A:p.H469N	nonsynonymous SNV
	13:51965014:G:A	Pathogenic	0.859566		13:51965014:G:A	Pathogenic	0.998561		13:51965014:G:A	ATP7B:NM_000053:exon5:c.1727C>T:p.A576V,ATP7B:NM_001005918:exon5:c.1727C>T:p.A576V,ATP7B:NM_001330578:exon5:c.1727C>T:p.A576V,ATP7B:NM_001330579:exon5:c.1727C>T:p.A576V,ATP7B:NM_001243182:exon6:c.1394C>T:p.A465V	nonsynonymous SNV
	13:51965015:C:T	Pathogenic	0.635763		13:51965015:C:T	Pathogenic	0.9993		13:51965015:C:T	ATP7B:NM_000053:exon5:c.1726G>A:p.A576T,ATP7B:NM_001005918:exon5:c.1726G>A:p.A576T,ATP7B:NM_001330578:exon5:c.1726G>A:p.A576T,ATP7B:NM_001330579:exon5:c.1726G>A:p.A576T,ATP7B:NM_001243182:exon6:c.1393G>A:p.A465T	nonsynonymous SNV
	13:51965022:TCATCCCTGTGATCTGCAACACAGGATGGCAAGAATCC:T	Pathogenic	0.998972		13:51965022:TCATCCCTGTGATCTGCAACACAGGATGGCAAGAATCC:T	Pathogenic	0.999678		13:51965022:TCATCCCTGTGATCTGCAACACAGGATGGCAAGAATCC:T	ATP7B:NM_000053:exon5:c.1708_1718del:p.I570Dfs*34,ATP7B:NM_001005918:exon5:c.1708_1718del:p.I570Dfs*34,ATP7B:NM_001330578:exon5:c.1708_1718del:p.I570Dfs*34,ATP7B:NM_001330579:exon5:c.1708_1718del:p.I570Dfs*34,ATP7B:NM_001243182:exon6:c.1375_1385del:p.I459Dfs*34	frameshift deletion
	13:51968436:AGTACTTACTGT:A	Pathogenic	0.998972		13:51968436:AGTACTTACTGT:A	Pathogenic	0.999678		13:51968436:AGTACTTACTGT:A	ATP7B:NM_000053:exon4:c.1704_1707del:p.T569Sfs*4,ATP7B:NM_001005918:exon4:c.1704_1707del:p.T569Sfs*4,ATP7B:NM_001330578:exon4:c.1704_1707del:p.T569Sfs*4,ATP7B:NM_001330579:exon4:c.1704_1707del:p.T569Sfs*4,ATP7B:NM_001243182:exon5:c.1371_1374del:p.T458Sfs*4	frameshift deletion
	13:51968442:TACTGTCAGCTCAATGTTGCCATCGGAGCCTGCGTAGTCCTCCATGACTGCTGCCTCAAAACCCAGGTCCTGGATGAACTGAGCTATCTCGAGGGGCTGGATGACCTCTGGGTCATACTTGATCTCTGCCTTTCCTGCCATCAAGGCAACCAACACGGAGAGAAC:T	Pathogenic	0.998973		13:51968442:TACTGTCAGCTCAATGTTGCCATCGGAGCCTGCGTAGTCCTCCATGACTGCTGCCTCAAAACCCAGGTCCTGGATGAACTGAGCTATCTCGAGGGGCTGGATGACCTCTGGGTCATACTTGATCTCTGCCTTTCCTGCCATCAAGGCAACCAACACGGAGAGAAC:T	Pathogenic	0.999678		13:51968442:TACTGTCAGCTCAATGTTGCCATCGGAGCCTGCGTAGTCCTCCATGACTGCTGCCTCAAAACCCAGGTCCTGGATGAACTGAGCTATCTCGAGGGGCTGGATGACCTCTGGGTCATACTTGATCTCTGCCTTTCCTGCCATCAAGGCAACCAACACGGAGAGAAC:T	ATP7B:NM_000053:exon4:c.1545_1707del:p.V516Sfs*4,ATP7B:NM_001005918:exon4:c.1545_1707del:p.V516Sfs*4,ATP7B:NM_001330578:exon4:c.1545_1707del:p.V516Sfs*4,ATP7B:NM_001330579:exon4:c.1545_1707del:p.V516Sfs*4,ATP7B:NM_001243182:exon5:c.1212_1374del:p.V405Sfs*4	frameshift deletion
	13:51968454:A:T	Pathogenic	0.754561		13:51968454:A:T	Pathogenic	0.99917		13:51968454:A:T	ATP7B:NM_000053:exon4:c.1697T>A:p.I566N,ATP7B:NM_001005918:exon4:c.1697T>A:p.I566N,ATP7B:NM_001330578:exon4:c.1697T>A:p.I566N,ATP7B:NM_001330579:exon4:c.1697T>A:p.I566N,ATP7B:NM_001243182:exon5:c.1364T>A:p.I455N	nonsynonymous SNV
	13:51968457:T:C	Benign	0.75938		13:51968457:T:C	Benign	0.86191		13:51968457:T:C	ATP7B:NM_000053:exon4:c.1694A>G:p.N565S,ATP7B:NM_001005918:exon4:c.1694A>G:p.N565S,ATP7B:NM_001330578:exon4:c.1694A>G:p.N565S,ATP7B:NM_001330579:exon4:c.1694A>G:p.N565S,ATP7B:NM_001243182:exon5:c.1361A>G:p.N454S	nonsynonymous SNV
	13:51968463:T:C	Benign	0.593356		13:51968463:T:C	Pathogenic	0.897334		13:51968463:T:C	ATP7B:NM_000053:exon4:c.1688A>G:p.D563G,ATP7B:NM_001005918:exon4:c.1688A>G:p.D563G,ATP7B:NM_001330578:exon4:c.1688A>G:p.D563G,ATP7B:NM_001330579:exon4:c.1688A>G:p.D563G,ATP7B:NM_001243182:exon5:c.1355A>G:p.D452G	nonsynonymous SNV
	13:51968469:C:A	Benign	0.797686		13:51968469:C:A	Benign	0.734018		13:51968469:C:A	ATP7B:NM_000053:exon4:c.1682G>T:p.G561V,ATP7B:NM_001005918:exon4:c.1682G>T:p.G561V,ATP7B:NM_001330578:exon4:c.1682G>T:p.G561V,ATP7B:NM_001330579:exon4:c.1682G>T:p.G561V,ATP7B:NM_001243182:exon5:c.1349G>T:p.G450V	nonsynonymous SNV
	13:51968485:T:C	Benign	0.553895		13:51968485:T:C	Pathogenic	0.841314		13:51968485:T:C	ATP7B:NM_000053:exon4:c.1666A>G:p.M556V,ATP7B:NM_001005918:exon4:c.1666A>G:p.M556V,ATP7B:NM_001330578:exon4:c.1666A>G:p.M556V,ATP7B:NM_001330579:exon4:c.1666A>G:p.M556V,ATP7B:NM_001243182:exon5:c.1333A>G:p.M445V	nonsynonymous SNV
	13:51968493:G:A	Pathogenic	0.706992		13:51968493:G:A	Pathogenic	0.9993		13:51968493:G:A	ATP7B:NM_000053:exon4:c.1658C>T:p.A553V,ATP7B:NM_001005918:exon4:c.1658C>T:p.A553V,ATP7B:NM_001330578:exon4:c.1658C>T:p.A553V,ATP7B:NM_001330579:exon4:c.1658C>T:p.A553V,ATP7B:NM_001243182:exon5:c.1325C>T:p.A442V	nonsynonymous SNV
	13:51968493:G:T	Pathogenic	0.730615		13:51968493:G:T	Pathogenic	0.999705		13:51968493:G:T	ATP7B:NM_000053:exon4:c.1658C>A:p.A553E,ATP7B:NM_001005918:exon4:c.1658C>A:p.A553E,ATP7B:NM_001330578:exon4:c.1658C>A:p.A553E,ATP7B:NM_001330579:exon4:c.1658C>A:p.A553E,ATP7B:NM_001243182:exon5:c.1325C>A:p.A442E	nonsynonymous SNV
	13:51968502:ACCC:A	Pathogenic	0.527581		13:51968502:ACCC:A	Pathogenic	0.997067		13:51968502:ACCC:A	ATP7B:NM_000053:exon4:c.1646_1648del:p.L549_G550delinsR,ATP7B:NM_001005918:exon4:c.1646_1648del:p.L549_G550delinsR,ATP7B:NM_001330578:exon4:c.1646_1648del:p.L549_G550delinsR,ATP7B:NM_001330579:exon4:c.1646_1648del:p.L549_G550delinsR,ATP7B:NM_001243182:exon5:c.1313_1315del:p.L438_G439delinsR	nonframeshift deletion
	13:51968503:C:T	Pathogenic	0.841183		13:51968503:C:T	Pathogenic	0.999705		13:51968503:C:T	ATP7B:NM_000053:exon4:c.1648G>A:p.G550S,ATP7B:NM_001005918:exon4:c.1648G>A:p.G550S,ATP7B:NM_001330578:exon4:c.1648G>A:p.G550S,ATP7B:NM_001330579:exon4:c.1648G>A:p.G550S,ATP7B:NM_001243182:exon5:c.1315G>A:p.G439S	nonsynonymous SNV
	13:51968505:A:G	Pathogenic	0.696713		13:51968505:A:G	Pathogenic	0.999705		13:51968505:A:G	ATP7B:NM_000053:exon4:c.1646T>C:p.L549P,ATP7B:NM_001005918:exon4:c.1646T>C:p.L549P,ATP7B:NM_001330578:exon4:c.1646T>C:p.L549P,ATP7B:NM_001330579:exon4:c.1646T>C:p.L549P,ATP7B:NM_001243182:exon5:c.1313T>C:p.L438P	nonsynonymous SNV
	13:51968521:G:C	Benign	0.641747		13:51968521:G:C	Pathogenic	0.76471		13:51968521:G:C	ATP7B:NM_000053:exon4:c.1630C>G:p.Q544E,ATP7B:NM_001005918:exon4:c.1630C>G:p.Q544E,ATP7B:NM_001330578:exon4:c.1630C>G:p.Q544E,ATP7B:NM_001330579:exon4:c.1630C>G:p.Q544E,ATP7B:NM_001243182:exon5:c.1297C>G:p.Q433E	nonsynonymous SNV
	13:51968523:G:C	Pathogenic	0.680592		13:51968523:G:C	Pathogenic	0.996601		13:51968523:G:C	ATP7B:NM_000053:exon4:c.1628C>G:p.A543G,ATP7B:NM_001005918:exon4:c.1628C>G:p.A543G,ATP7B:NM_001330578:exon4:c.1628C>G:p.A543G,ATP7B:NM_001330579:exon4:c.1628C>G:p.A543G,ATP7B:NM_001243182:exon5:c.1295C>G:p.A432G	nonsynonymous SNV
	13:51968530:C:T	Benign	0.805591		13:51968530:C:T	Benign	0.817971		13:51968530:C:T	ATP7B:NM_000053:exon4:c.1621G>A:p.E541K,ATP7B:NM_001005918:exon4:c.1621G>A:p.E541K,ATP7B:NM_001330578:exon4:c.1621G>A:p.E541K,ATP7B:NM_001330579:exon4:c.1621G>A:p.E541K,ATP7B:NM_001243182:exon5:c.1288G>A:p.E430K	nonsynonymous SNV
	13:51968531:G:A	Benign	0.997731		13:51968531:G:A	Benign	0.994161		13:51968531:G:A	ATP7B:NM_000053:exon4:c.1620C>T:p.L540L,ATP7B:NM_001005918:exon4:c.1620C>T:p.L540L,ATP7B:NM_001330578:exon4:c.1620C>T:p.L540L,ATP7B:NM_001330579:exon4:c.1620C>T:p.L540L,ATP7B:NM_001243182:exon5:c.1287C>T:p.L429L	synonymous SNV
	13:51968535:G:A	Pathogenic	0.829515		13:51968535:G:A	Pathogenic	0.998656		13:51968535:G:A	ATP7B:NM_000053:exon4:c.1616C>T:p.P539L,ATP7B:NM_001005918:exon4:c.1616C>T:p.P539L,ATP7B:NM_001330578:exon4:c.1616C>T:p.P539L,ATP7B:NM_001330579:exon4:c.1616C>T:p.P539L,ATP7B:NM_001243182:exon5:c.1283C>T:p.P428L	nonsynonymous SNV
	13:51968544:A:G	Benign	0.867009		13:51968544:A:G	Benign	0.983923		13:51968544:A:G	ATP7B:NM_000053:exon4:c.1607T>C:p.V536A,ATP7B:NM_001005918:exon4:c.1607T>C:p.V536A,ATP7B:NM_001330578:exon4:c.1607T>C:p.V536A,ATP7B:NM_001330579:exon4:c.1607T>C:p.V536A,ATP7B:NM_001243182:exon5:c.1274T>C:p.V425A	nonsynonymous SNV
	13:51968546:C:A	Benign	0.882628		13:51968546:C:A	Benign	0.920419		13:51968546:C:A	ATP7B:NM_000053:exon4:c.1605G>T:p.E535D,ATP7B:NM_001005918:exon4:c.1605G>T:p.E535D,ATP7B:NM_001330578:exon4:c.1605G>T:p.E535D,ATP7B:NM_001330579:exon4:c.1605G>T:p.E535D,ATP7B:NM_001243182:exon5:c.1272G>T:p.E424D	nonsynonymous SNV
	13:51968556:T:C	Pathogenic	0.685745		13:51968556:T:C	Pathogenic	0.999607		13:51968556:T:C	ATP7B:NM_000053:exon4:c.1595A>G:p.Y532C,ATP7B:NM_001005918:exon4:c.1595A>G:p.Y532C,ATP7B:NM_001330578:exon4:c.1595A>G:p.Y532C,ATP7B:NM_001330579:exon4:c.1595A>G:p.Y532C,ATP7B:NM_001243182:exon5:c.1262A>G:p.Y421C	nonsynonymous SNV
	13:51968557:A:G	Pathogenic	0.750425		13:51968557:A:G	Pathogenic	0.99958		13:51968557:A:G	ATP7B:NM_000053:exon4:c.1594T>C:p.Y532H,ATP7B:NM_001005918:exon4:c.1594T>C:p.Y532H,ATP7B:NM_001330578:exon4:c.1594T>C:p.Y532H,ATP7B:NM_001330579:exon4:c.1594T>C:p.Y532H,ATP7B:NM_001243182:exon5:c.1261T>C:p.Y421H	nonsynonymous SNV
	13:51968565:T:C	Pathogenic	0.791481		13:51968565:T:C	Pathogenic	0.999705		13:51968565:T:C	ATP7B:NM_000053:exon4:c.1586A>G:p.E529G,ATP7B:NM_001005918:exon4:c.1586A>G:p.E529G,ATP7B:NM_001330578:exon4:c.1586A>G:p.E529G,ATP7B:NM_001330579:exon4:c.1586A>G:p.E529G,ATP7B:NM_001243182:exon5:c.1253A>G:p.E418G	nonsynonymous SNV
	13:51968574:C:T	Pathogenic	0.809514		13:51968574:C:T	Pathogenic	0.995227		13:51968574:C:T	ATP7B:NM_000053:exon4:c.1577G>A:p.G526E,ATP7B:NM_001005918:exon4:c.1577G>A:p.G526E,ATP7B:NM_001330578:exon4:c.1577G>A:p.G526E,ATP7B:NM_001330579:exon4:c.1577G>A:p.G526E,ATP7B:NM_001243182:exon5:c.1244G>A:p.G415E	nonsynonymous SNV
	13:51968584:AGGCAACCAACAC:A	Pathogenic	0.528073		13:51968584:AGGCAACCAACAC:A	Pathogenic	0.997067		13:51968584:AGGCAACCAACAC:A	ATP7B:NM_000053:exon4:c.1555_1566del:p.V519_A522del,ATP7B:NM_001005918:exon4:c.1555_1566del:p.V519_A522del,ATP7B:NM_001330578:exon4:c.1555_1566del:p.V519_A522del,ATP7B:NM_001330579:exon4:c.1555_1566del:p.V519_A522del,ATP7B:NM_001243182:exon5:c.1222_1233del:p.V408_A411del	nonframeshift deletion
	13:51968596:C:T	Pathogenic	0.708356		13:51968596:C:T	Pathogenic	0.998463		13:51968596:C:T	ATP7B:NM_000053:exon4:c.1555G>A:p.V519M,ATP7B:NM_001005918:exon4:c.1555G>A:p.V519M,ATP7B:NM_001330578:exon4:c.1555G>A:p.V519M,ATP7B:NM_001330579:exon4:c.1555G>A:p.V519M,ATP7B:NM_001243182:exon5:c.1222G>A:p.V408M	nonsynonymous SNV
	13:51968599:A:G	Pathogenic	0.813826		13:51968599:A:G	Pathogenic	0.999653		13:51968599:A:G	ATP7B:NM_000053:exon4:c.1552T>C:p.S518P,ATP7B:NM_001005918:exon4:c.1552T>C:p.S518P,ATP7B:NM_001330578:exon4:c.1552T>C:p.S518P,ATP7B:NM_001330579:exon4:c.1552T>C:p.S518P,ATP7B:NM_001243182:exon5:c.1219T>C:p.S407P	nonsynonymous SNV
	13:51968607:C:T	Pathogenic	0.565321		13:51968607:C:T	Pathogenic	0.999705		13:51968607:C:T	ATP7B:NM_000053:exon4:c.1544G>A:p.G515D,ATP7B:NM_001005918:exon4:c.1544G>A:p.G515D,ATP7B:NM_001330578:exon4:c.1544G>A:p.G515D,ATP7B:NM_001330579:exon4:c.1544G>A:p.G515D,ATP7B:NM_001243182:exon5:c.1211G>A:p.G404D	nonsynonymous SNV
	13:51968607:C:A	Pathogenic	0.611249		13:51968607:C:A	Pathogenic	0.999705		13:51968607:C:A	ATP7B:NM_000053:exon4:c.1544G>T:p.G515V,ATP7B:NM_001005918:exon4:c.1544G>T:p.G515V,ATP7B:NM_001330578:exon4:c.1544G>T:p.G515V,ATP7B:NM_001330579:exon4:c.1544G>T:p.G515V,ATP7B:NM_001243182:exon5:c.1211G>T:p.G404V	nonsynonymous SNV
	13:51970512:C:G	Pathogenic	0.611565		13:51970512:C:G	Pathogenic	0.9919		13:51970512:C:G	ATP7B:NM_000053:exon3:c.1523G>C:p.R508T,ATP7B:NM_001005918:exon3:c.1523G>C:p.R508T,ATP7B:NM_001330578:exon3:c.1523G>C:p.R508T,ATP7B:NM_001330579:exon3:c.1523G>C:p.R508T,ATP7B:NM_001243182:exon4:c.1190G>C:p.R397T	nonsynonymous SNV
	13:51970528:C:A	Pathogenic	0.632874		13:51970528:C:A	Pathogenic	0.999331		13:51970528:C:A	ATP7B:NM_000053:exon3:c.1507G>T:p.V503L,ATP7B:NM_001005918:exon3:c.1507G>T:p.V503L,ATP7B:NM_001330578:exon3:c.1507G>T:p.V503L,ATP7B:NM_001330579:exon3:c.1507G>T:p.V503L,ATP7B:NM_001243182:exon4:c.1174G>T:p.V392L	nonsynonymous SNV
	13:51970533:G:A	Pathogenic	0.866245		13:51970533:G:A	Pathogenic	0.999705		13:51970533:G:A	ATP7B:NM_000053:exon3:c.1502C>T:p.S501F,ATP7B:NM_001005918:exon3:c.1502C>T:p.S501F,ATP7B:NM_001330578:exon3:c.1502C>T:p.S501F,ATP7B:NM_001330579:exon3:c.1502C>T:p.S501F,ATP7B:NM_001243182:exon4:c.1169C>T:p.S390F	nonsynonymous SNV
	13:51970544:C:T	Pathogenic	0.816978		13:51970544:C:T	Pathogenic	0.999705		13:51970544:C:T	ATP7B:NM_000053:exon3:c.1491G>A:p.M497I,ATP7B:NM_001005918:exon3:c.1491G>A:p.M497I,ATP7B:NM_001330578:exon3:c.1491G>A:p.M497I,ATP7B:NM_001330579:exon3:c.1491G>A:p.M497I,ATP7B:NM_001243182:exon4:c.1158G>A:p.M386I	nonsynonymous SNV
	13:51970564:A:C	Pathogenic	0.594521		13:51970564:A:C	Pathogenic	0.99724		13:51970564:A:C	ATP7B:NM_000053:exon3:c.1471T>G:p.F491V,ATP7B:NM_001005918:exon3:c.1471T>G:p.F491V,ATP7B:NM_001330578:exon3:c.1471T>G:p.F491V,ATP7B:NM_001330579:exon3:c.1471T>G:p.F491V,ATP7B:NM_001243182:exon4:c.1138T>G:p.F380V	nonsynonymous SNV
	13:51970565:G:C	Benign	0.5		13:51970565:G:C	Pathogenic	0.998454		13:51970565:G:C	ATP7B:NM_000053:exon3:c.1470C>G:p.C490W,ATP7B:NM_001005918:exon3:c.1470C>G:p.C490W,ATP7B:NM_001330578:exon3:c.1470C>G:p.C490W,ATP7B:NM_001330579:exon3:c.1470C>G:p.C490W,ATP7B:NM_001243182:exon4:c.1137C>G:p.C379W	nonsynonymous SNV
	13:51970575:G:A	Benign	0.751331		13:51970575:G:A	Benign	0.695952		13:51970575:G:A	ATP7B:NM_000053:exon3:c.1460C>T:p.P487L,ATP7B:NM_001005918:exon3:c.1460C>T:p.P487L,ATP7B:NM_001330578:exon3:c.1460C>T:p.P487L,ATP7B:NM_001330579:exon3:c.1460C>T:p.P487L,ATP7B:NM_001243182:exon4:c.1127C>T:p.P376L	nonsynonymous SNV
	13:51970578:G:A	Benign	0.867949		13:51970578:G:A	Benign	0.83197		13:51970578:G:A	ATP7B:NM_000053:exon3:c.1457C>T:p.A486V,ATP7B:NM_001005918:exon3:c.1457C>T:p.A486V,ATP7B:NM_001330578:exon3:c.1457C>T:p.A486V,ATP7B:NM_001330579:exon3:c.1457C>T:p.A486V,ATP7B:NM_001243182:exon4:c.1124C>T:p.A375V	nonsynonymous SNV
	13:51970599:G:T	Benign	0.866356		13:51970599:G:T	Benign	0.960999		13:51970599:G:T	ATP7B:NM_000053:exon3:c.1436C>A:p.P479Q,ATP7B:NM_001005918:exon3:c.1436C>A:p.P479Q,ATP7B:NM_001330578:exon3:c.1436C>A:p.P479Q,ATP7B:NM_001330579:exon3:c.1436C>A:p.P479Q,ATP7B:NM_001243182:exon4:c.1103C>A:p.P368Q	nonsynonymous SNV
	13:51970605:T:A	Benign	0.756711		13:51970605:T:A	Pathogenic	0.930322		13:51970605:T:A	ATP7B:NM_000053:exon3:c.1430A>T:p.K477M,ATP7B:NM_001005918:exon3:c.1430A>T:p.K477M,ATP7B:NM_001330578:exon3:c.1430A>T:p.K477M,ATP7B:NM_001330579:exon3:c.1430A>T:p.K477M,ATP7B:NM_001243182:exon4:c.1097A>T:p.K366M	nonsynonymous SNV
	13:51970608:G:A	Benign	0.533203		13:51970608:G:A	Pathogenic	0.827474		13:51970608:G:A	ATP7B:NM_000053:exon3:c.1427C>T:p.A476V,ATP7B:NM_001005918:exon3:c.1427C>T:p.A476V,ATP7B:NM_001330578:exon3:c.1427C>T:p.A476V,ATP7B:NM_001330579:exon3:c.1427C>T:p.A476V,ATP7B:NM_001243182:exon4:c.1094C>T:p.A365V	nonsynonymous SNV
	13:51970609:C:T	Benign	0.860359		13:51970609:C:T	Benign	0.985395		13:51970609:C:T	ATP7B:NM_000053:exon3:c.1426G>A:p.A476T,ATP7B:NM_001005918:exon3:c.1426G>A:p.A476T,ATP7B:NM_001330578:exon3:c.1426G>A:p.A476T,ATP7B:NM_001330579:exon3:c.1426G>A:p.A476T,ATP7B:NM_001243182:exon4:c.1093G>A:p.A365T	nonsynonymous SNV
	13:51970620:G:A	Benign	0.72706		13:51970620:G:A	Benign	0.762735		13:51970620:G:A	ATP7B:NM_000053:exon3:c.1415C>T:p.P472L,ATP7B:NM_001005918:exon3:c.1415C>T:p.P472L,ATP7B:NM_001330578:exon3:c.1415C>T:p.P472L,ATP7B:NM_001330579:exon3:c.1415C>T:p.P472L,ATP7B:NM_001243182:exon4:c.1082C>T:p.P361L	nonsynonymous SNV
	13:51970628:G:T	Benign	0.878749		13:51970628:G:T	Benign	0.918721		13:51970628:G:T	ATP7B:NM_000053:exon3:c.1407C>A:p.N469K,ATP7B:NM_001005918:exon3:c.1407C>A:p.N469K,ATP7B:NM_001330578:exon3:c.1407C>A:p.N469K,ATP7B:NM_001330579:exon3:c.1407C>A:p.N469K,ATP7B:NM_001243182:exon4:c.1074C>A:p.N358K	nonsynonymous SNV
	13:51970632:G:A	Benign	0.848662		13:51970632:G:A	Benign	0.745597		13:51970632:G:A	ATP7B:NM_000053:exon3:c.1403C>T:p.A468V,ATP7B:NM_001005918:exon3:c.1403C>T:p.A468V,ATP7B:NM_001330578:exon3:c.1403C>T:p.A468V,ATP7B:NM_001330579:exon3:c.1403C>T:p.A468V,ATP7B:NM_001243182:exon4:c.1070C>T:p.A357V	nonsynonymous SNV
	13:51970633:C:T	Benign	0.863905		13:51970633:C:T	Benign	0.928915		13:51970633:C:T	ATP7B:NM_000053:exon3:c.1402G>A:p.A468T,ATP7B:NM_001005918:exon3:c.1402G>A:p.A468T,ATP7B:NM_001330578:exon3:c.1402G>A:p.A468T,ATP7B:NM_001330579:exon3:c.1402G>A:p.A468T,ATP7B:NM_001243182:exon4:c.1069G>A:p.A357T	nonsynonymous SNV
	13:51970639:G:C	Benign	0.864877		13:51970639:G:C	Benign	0.874049		13:51970639:G:C	ATP7B:NM_000053:exon3:c.1396C>G:p.L466V,ATP7B:NM_001005918:exon3:c.1396C>G:p.L466V,ATP7B:NM_001330578:exon3:c.1396C>G:p.L466V,ATP7B:NM_001330579:exon3:c.1396C>G:p.L466V,ATP7B:NM_001243182:exon4:c.1063C>G:p.L355V	nonsynonymous SNV
	13:51970709:C:A	Benign	0.997735		13:51970709:C:A	Benign	0.987602		13:51970709:C:A	ATP7B:NM_000053:exon3:c.1326G>T:p.G442G,ATP7B:NM_001005918:exon3:c.1326G>T:p.G442G,ATP7B:NM_001330578:exon3:c.1326G>T:p.G442G,ATP7B:NM_001330579:exon3:c.1326G>T:p.G442G,ATP7B:NM_001243182:exon4:c.993G>T:p.G331G	synonymous SNV
	13:51970711:C:A	Benign	0.597818		13:51970711:C:A	Pathogenic	0.946405		13:51970711:C:A	ATP7B:NM_000053:exon3:c.1324G>T:p.G442W,ATP7B:NM_001005918:exon3:c.1324G>T:p.G442W,ATP7B:NM_001330578:exon3:c.1324G>T:p.G442W,ATP7B:NM_001330579:exon3:c.1324G>T:p.G442W,ATP7B:NM_001243182:exon4:c.991G>T:p.G331W	nonsynonymous SNV
	13:51970716:C:T	Benign	0.866193		13:51970716:C:T	Benign	0.874049		13:51970716:C:T	ATP7B:NM_000053:exon3:c.1319G>A:p.S440N,ATP7B:NM_001005918:exon3:c.1319G>A:p.S440N,ATP7B:NM_001330578:exon3:c.1319G>A:p.S440N,ATP7B:NM_001330579:exon3:c.1319G>A:p.S440N,ATP7B:NM_001243182:exon4:c.986G>A:p.S329N	nonsynonymous SNV
	13:51970717:T:C	Benign	0.866244		13:51970717:T:C	Benign	0.965528		13:51970717:T:C	ATP7B:NM_000053:exon3:c.1318A>G:p.S440G,ATP7B:NM_001005918:exon3:c.1318A>G:p.S440G,ATP7B:NM_001330578:exon3:c.1318A>G:p.S440G,ATP7B:NM_001330579:exon3:c.1318A>G:p.S440G,ATP7B:NM_001243182:exon4:c.985A>G:p.S329G	nonsynonymous SNV
	13:51970729:G:C	Benign	0.880796		13:51970729:G:C	Pathogenic	0.533232		13:51970729:G:C	ATP7B:NM_000053:exon3:c.1306C>G:p.L436V,ATP7B:NM_001005918:exon3:c.1306C>G:p.L436V,ATP7B:NM_001330578:exon3:c.1306C>G:p.L436V,ATP7B:NM_001330579:exon3:c.1306C>G:p.L436V,ATP7B:NM_001243182:exon4:c.973C>G:p.L325V	nonsynonymous SNV
	13:51970737:G:A	Benign	0.867076		13:51970737:G:A	Benign	0.965832		13:51970737:G:A	ATP7B:NM_000053:exon3:c.1298C>T:p.T433I,ATP7B:NM_001005918:exon3:c.1298C>T:p.T433I,ATP7B:NM_001330578:exon3:c.1298C>T:p.T433I,ATP7B:NM_001330579:exon3:c.1298C>T:p.T433I,ATP7B:NM_001243182:exon4:c.965C>T:p.T322I	nonsynonymous SNV
	13:51970737:G:C	Benign	0.871971		13:51970737:G:C	Benign	0.919655		13:51970737:G:C	ATP7B:NM_000053:exon3:c.1298C>G:p.T433S,ATP7B:NM_001005918:exon3:c.1298C>G:p.T433S,ATP7B:NM_001330578:exon3:c.1298C>G:p.T433S,ATP7B:NM_001330579:exon3:c.1298C>G:p.T433S,ATP7B:NM_001243182:exon4:c.965C>G:p.T322S	nonsynonymous SNV
	13:51970738:T:C	Benign	0.885374		13:51970738:T:C	Benign	0.958384		13:51970738:T:C	ATP7B:NM_000053:exon3:c.1297A>G:p.T433A,ATP7B:NM_001005918:exon3:c.1297A>G:p.T433A,ATP7B:NM_001330578:exon3:c.1297A>G:p.T433A,ATP7B:NM_001330579:exon3:c.1297A>G:p.T433A,ATP7B:NM_001243182:exon4:c.964A>G:p.T322A	nonsynonymous SNV
	13:51970744:A:C	Benign	0.88914		13:51970744:A:C	Benign	0.974477		13:51970744:A:C	ATP7B:NM_000053:exon3:c.1291T>G:p.C431G,ATP7B:NM_001005918:exon3:c.1291T>G:p.C431G,ATP7B:NM_001330578:exon3:c.1291T>G:p.C431G,ATP7B:NM_001330579:exon3:c.1291T>G:p.C431G,ATP7B:NM_001243182:exon4:c.958T>G:p.C320G	nonsynonymous SNV
	13:51970744:A:G	Benign	0.86861		13:51970744:A:G	Benign	0.987977		13:51970744:A:G	ATP7B:NM_000053:exon3:c.1291T>C:p.C431R,ATP7B:NM_001005918:exon3:c.1291T>C:p.C431R,ATP7B:NM_001330578:exon3:c.1291T>C:p.C431R,ATP7B:NM_001330579:exon3:c.1291T>C:p.C431R,ATP7B:NM_001243182:exon4:c.958T>C:p.C320R	nonsynonymous SNV
	13:51970747:T:G	Benign	0.739128		13:51970747:T:G	Benign	0.807587		13:51970747:T:G	ATP7B:NM_000053:exon3:c.1288A>C:p.S430R,ATP7B:NM_001005918:exon3:c.1288A>C:p.S430R,ATP7B:NM_001330578:exon3:c.1288A>C:p.S430R,ATP7B:NM_001330579:exon3:c.1288A>C:p.S430R,ATP7B:NM_001243182:exon4:c.955A>C:p.S319R	nonsynonymous SNV
	13:51973938:A:C	Benign	0.886831		13:51973938:A:C	Benign	0.966284		13:51973938:A:C	ATP7B:NM_000053:exon2:c.1282T>G:p.S428A,ATP7B:NM_001005918:exon2:c.1282T>G:p.S428A,ATP7B:NM_001330578:exon2:c.1282T>G:p.S428A,ATP7B:NM_001330579:exon2:c.1282T>G:p.S428A,ATP7B:NM_001243182:exon3:c.949T>G:p.S317A	nonsynonymous SNV
	13:51973942:G:A	Benign	0.997746		13:51973942:G:A	Benign	0.994161		13:51973942:G:A	ATP7B:NM_000053:exon2:c.1278C>T:p.V426V,ATP7B:NM_001005918:exon2:c.1278C>T:p.V426V,ATP7B:NM_001330578:exon2:c.1278C>T:p.V426V,ATP7B:NM_001330579:exon2:c.1278C>T:p.V426V,ATP7B:NM_001243182:exon3:c.945C>T:p.V315V	synonymous SNV
	13:51973949:G:A	Benign	0.625078		13:51973949:G:A	Pathogenic	0.929977		13:51973949:G:A	ATP7B:NM_000053:exon2:c.1271C>T:p.A424V,ATP7B:NM_001005918:exon2:c.1271C>T:p.A424V,ATP7B:NM_001330578:exon2:c.1271C>T:p.A424V,ATP7B:NM_001330579:exon2:c.1271C>T:p.A424V,ATP7B:NM_001243182:exon3:c.938C>T:p.A313V	nonsynonymous SNV
	13:51973958:C:T	Pathogenic	0.819571		13:51973958:C:T	Pathogenic	0.999705		13:51973958:C:T	ATP7B:NM_000053:exon2:c.1262G>A:p.G421E,ATP7B:NM_001005918:exon2:c.1262G>A:p.G421E,ATP7B:NM_001330578:exon2:c.1262G>A:p.G421E,ATP7B:NM_001330579:exon2:c.1262G>A:p.G421E,ATP7B:NM_001243182:exon3:c.929G>A:p.G310E	nonsynonymous SNV
	13:51973962:T:C	Pathogenic	0.668418		13:51973962:T:C	Pathogenic	0.998448		13:51973962:T:C	ATP7B:NM_000053:exon2:c.1258A>G:p.M420V,ATP7B:NM_001005918:exon2:c.1258A>G:p.M420V,ATP7B:NM_001330578:exon2:c.1258A>G:p.M420V,ATP7B:NM_001330579:exon2:c.1258A>G:p.M420V,ATP7B:NM_001243182:exon3:c.925A>G:p.M309V	nonsynonymous SNV
	13:51973965:C:T	Pathogenic	0.649772		13:51973965:C:T	Pathogenic	0.997789		13:51973965:C:T	ATP7B:NM_000053:exon2:c.1255G>A:p.D419N,ATP7B:NM_001005918:exon2:c.1255G>A:p.D419N,ATP7B:NM_001330578:exon2:c.1255G>A:p.D419N,ATP7B:NM_001330579:exon2:c.1255G>A:p.D419N,ATP7B:NM_001243182:exon3:c.922G>A:p.D308N	nonsynonymous SNV
	13:51973967:T:G	Pathogenic	0.810004		13:51973967:T:G	Pathogenic	0.999653		13:51973967:T:G	ATP7B:NM_000053:exon2:c.1253A>C:p.E418A,ATP7B:NM_001005918:exon2:c.1253A>C:p.E418A,ATP7B:NM_001330578:exon2:c.1253A>C:p.E418A,ATP7B:NM_001330579:exon2:c.1253A>C:p.E418A,ATP7B:NM_001243182:exon3:c.920A>C:p.E307A	nonsynonymous SNV
	13:51973968:C:T	Pathogenic	0.744084		13:51973968:C:T	Pathogenic	0.999653		13:51973968:C:T	ATP7B:NM_000053:exon2:c.1252G>A:p.E418K,ATP7B:NM_001005918:exon2:c.1252G>A:p.E418K,ATP7B:NM_001330578:exon2:c.1252G>A:p.E418K,ATP7B:NM_001330579:exon2:c.1252G>A:p.E418K,ATP7B:NM_001243182:exon3:c.919G>A:p.E307K	nonsynonymous SNV
	13:51973973:G:A	Pathogenic	0.700413		13:51973973:G:A	Pathogenic	0.997102		13:51973973:G:A	ATP7B:NM_000053:exon2:c.1247C>T:p.A416V,ATP7B:NM_001005918:exon2:c.1247C>T:p.A416V,ATP7B:NM_001330578:exon2:c.1247C>T:p.A416V,ATP7B:NM_001330579:exon2:c.1247C>T:p.A416V,ATP7B:NM_001243182:exon3:c.914C>T:p.A305V	nonsynonymous SNV
	13:51973986:C:T	Pathogenic	0.705753		13:51973986:C:T	Pathogenic	0.994168		13:51973986:C:T	ATP7B:NM_000053:exon2:c.1234G>A:p.E412K,ATP7B:NM_001005918:exon2:c.1234G>A:p.E412K,ATP7B:NM_001330578:exon2:c.1234G>A:p.E412K,ATP7B:NM_001330579:exon2:c.1234G>A:p.E412K,ATP7B:NM_001243182:exon3:c.901G>A:p.E301K	nonsynonymous SNV
	13:51973987:T:G	Benign	0.795771		13:51973987:T:G	Benign	0.531436		13:51973987:T:G	ATP7B:NM_000053:exon2:c.1233A>C:p.E411D,ATP7B:NM_001005918:exon2:c.1233A>C:p.E411D,ATP7B:NM_001330578:exon2:c.1233A>C:p.E411D,ATP7B:NM_001330579:exon2:c.1233A>C:p.E411D,ATP7B:NM_001243182:exon3:c.900A>C:p.E300D	nonsynonymous SNV
	13:51973989:C:T	Pathogenic	0.714496		13:51973989:C:T	Pathogenic	0.997616		13:51973989:C:T	ATP7B:NM_000053:exon2:c.1231G>A:p.E411K,ATP7B:NM_001005918:exon2:c.1231G>A:p.E411K,ATP7B:NM_001330578:exon2:c.1231G>A:p.E411K,ATP7B:NM_001330579:exon2:c.1231G>A:p.E411K,ATP7B:NM_001243182:exon3:c.898G>A:p.E300K	nonsynonymous SNV
	13:51973990:T:C	Benign	0.997739		13:51973990:T:C	Benign	0.991409		13:51973990:T:C	ATP7B:NM_000053:exon2:c.1230A>G:p.P410P,ATP7B:NM_001005918:exon2:c.1230A>G:p.P410P,ATP7B:NM_001330578:exon2:c.1230A>G:p.P410P,ATP7B:NM_001330579:exon2:c.1230A>G:p.P410P,ATP7B:NM_001243182:exon3:c.897A>G:p.P299P	synonymous SNV
	13:51973991:G:A	Pathogenic	0.510682		13:51973991:G:A	Pathogenic	0.984071		13:51973991:G:A	ATP7B:NM_000053:exon2:c.1229C>T:p.P410L,ATP7B:NM_001005918:exon2:c.1229C>T:p.P410L,ATP7B:NM_001330578:exon2:c.1229C>T:p.P410L,ATP7B:NM_001330579:exon2:c.1229C>T:p.P410L,ATP7B:NM_001243182:exon3:c.896C>T:p.P299L	nonsynonymous SNV
	13:51974004:A:T	Benign	0.813603		13:51974004:A:T	Benign	0.880315		13:51974004:A:T	ATP7B:NM_000053:exon2:c.1216T>A:p.S406T,ATP7B:NM_001005918:exon2:c.1216T>A:p.S406T,ATP7B:NM_001330578:exon2:c.1216T>A:p.S406T,ATP7B:NM_001330579:exon2:c.1216T>A:p.S406T,ATP7B:NM_001243182:exon3:c.883T>A:p.S295T	nonsynonymous SNV
	13:51974007:G:A	Benign	0.538021		13:51974007:G:A	Pathogenic	0.969688		13:51974007:G:A	ATP7B:NM_000053:exon2:c.1213C>T:p.P405S,ATP7B:NM_001005918:exon2:c.1213C>T:p.P405S,ATP7B:NM_001330578:exon2:c.1213C>T:p.P405S,ATP7B:NM_001330579:exon2:c.1213C>T:p.P405S,ATP7B:NM_001243182:exon3:c.880C>T:p.P294S	nonsynonymous SNV
	13:51974022:T:C	Benign	0.813594		13:51974022:T:C	Benign	0.980963		13:51974022:T:C	ATP7B:NM_000053:exon2:c.1198A>G:p.T400A,ATP7B:NM_001005918:exon2:c.1198A>G:p.T400A,ATP7B:NM_001330578:exon2:c.1198A>G:p.T400A,ATP7B:NM_001330579:exon2:c.1198A>G:p.T400A,ATP7B:NM_001243182:exon3:c.865A>G:p.T289A	nonsynonymous SNV
	13:51974025:C:T	Pathogenic	0.67159		13:51974025:C:T	Pathogenic	0.996293		13:51974025:C:T	ATP7B:NM_000053:exon2:c.1195G>A:p.A399T,ATP7B:NM_001005918:exon2:c.1195G>A:p.A399T,ATP7B:NM_001330578:exon2:c.1195G>A:p.A399T,ATP7B:NM_001330579:exon2:c.1195G>A:p.A399T,ATP7B:NM_001243182:exon3:c.862G>A:p.A288T	nonsynonymous SNV
	13:51974025:C:G	Pathogenic	0.69645		13:51974025:C:G	Pathogenic	0.999705		13:51974025:C:G	ATP7B:NM_000053:exon2:c.1195G>C:p.A399P,ATP7B:NM_001005918:exon2:c.1195G>C:p.A399P,ATP7B:NM_001330578:exon2:c.1195G>C:p.A399P,ATP7B:NM_001330579:exon2:c.1195G>C:p.A399P,ATP7B:NM_001243182:exon3:c.862G>C:p.A288P	nonsynonymous SNV
	13:51974029:C:A	Benign	0.997757		13:51974029:C:A	Benign	0.988118		13:51974029:C:A	ATP7B:NM_000053:exon2:c.1191G>T:p.G397G,ATP7B:NM_001005918:exon2:c.1191G>T:p.G397G,ATP7B:NM_001330578:exon2:c.1191G>T:p.G397G,ATP7B:NM_001330579:exon2:c.1191G>T:p.G397G,ATP7B:NM_001243182:exon3:c.858G>T:p.G286G	synonymous SNV
	13:51974033:T:C	Benign	0.636006		13:51974033:T:C	Pathogenic	0.924295		13:51974033:T:C	ATP7B:NM_000053:exon2:c.1187A>G:p.E396G,ATP7B:NM_001005918:exon2:c.1187A>G:p.E396G,ATP7B:NM_001330578:exon2:c.1187A>G:p.E396G,ATP7B:NM_001330579:exon2:c.1187A>G:p.E396G,ATP7B:NM_001243182:exon3:c.854A>G:p.E285G	nonsynonymous SNV
	13:51974034:C:T	Benign	0.774747		13:51974034:C:T	Benign	0.615865		13:51974034:C:T	ATP7B:NM_000053:exon2:c.1186G>A:p.E396K,ATP7B:NM_001005918:exon2:c.1186G>A:p.E396K,ATP7B:NM_001330578:exon2:c.1186G>A:p.E396K,ATP7B:NM_001330579:exon2:c.1186G>A:p.E396K,ATP7B:NM_001243182:exon3:c.853G>A:p.E285K	nonsynonymous SNV
	13:51974034:C:G	Benign	0.765738		13:51974034:C:G	Pathogenic	0.538261		13:51974034:C:G	ATP7B:NM_000053:exon2:c.1186G>C:p.E396Q,ATP7B:NM_001005918:exon2:c.1186G>C:p.E396Q,ATP7B:NM_001330578:exon2:c.1186G>C:p.E396Q,ATP7B:NM_001330579:exon2:c.1186G>C:p.E396Q,ATP7B:NM_001243182:exon3:c.853G>C:p.E285Q	nonsynonymous SNV
	13:51974035:G:A	Benign	0.99775		13:51974035:G:A	Benign	0.983012		13:51974035:G:A	ATP7B:NM_000053:exon2:c.1185C>T:p.A395A,ATP7B:NM_001005918:exon2:c.1185C>T:p.A395A,ATP7B:NM_001330578:exon2:c.1185C>T:p.A395A,ATP7B:NM_001330579:exon2:c.1185C>T:p.A395A,ATP7B:NM_001243182:exon3:c.852C>T:p.A284A	synonymous SNV
	13:51974038:C:G	Benign	0.662937		13:51974038:C:G	Pathogenic	0.980504		13:51974038:C:G	ATP7B:NM_000053:exon2:c.1182G>C:p.L394F,ATP7B:NM_001005918:exon2:c.1182G>C:p.L394F,ATP7B:NM_001330578:exon2:c.1182G>C:p.L394F,ATP7B:NM_001330579:exon2:c.1182G>C:p.L394F,ATP7B:NM_001243182:exon3:c.849G>C:p.L283F	nonsynonymous SNV
	13:51974042:G:T	Pathogenic	0.643178		13:51974042:G:T	Pathogenic	0.999653		13:51974042:G:T	ATP7B:NM_000053:exon2:c.1178C>A:p.S393Y,ATP7B:NM_001005918:exon2:c.1178C>A:p.S393Y,ATP7B:NM_001330578:exon2:c.1178C>A:p.S393Y,ATP7B:NM_001330579:exon2:c.1178C>A:p.S393Y,ATP7B:NM_001243182:exon3:c.845C>A:p.S282Y	nonsynonymous SNV
	13:51974046:C:A	Benign	0.537988		13:51974046:C:A	Pathogenic	0.999463		13:51974046:C:A	ATP7B:NM_000053:exon2:c.1174G>T:p.V392L,ATP7B:NM_001005918:exon2:c.1174G>T:p.V392L,ATP7B:NM_001330578:exon2:c.1174G>T:p.V392L,ATP7B:NM_001330579:exon2:c.1174G>T:p.V392L,ATP7B:NM_001243182:exon3:c.841G>T:p.V281L	nonsynonymous SNV
	13:51974048:G:A	Benign	0.752835		13:51974048:G:A	Benign	0.630314		13:51974048:G:A	ATP7B:NM_000053:exon2:c.1172C>T:p.S391L,ATP7B:NM_001005918:exon2:c.1172C>T:p.S391L,ATP7B:NM_001330578:exon2:c.1172C>T:p.S391L,ATP7B:NM_001330579:exon2:c.1172C>T:p.S391L,ATP7B:NM_001243182:exon3:c.839C>T:p.S280L	nonsynonymous SNV
	13:51974052:T:A	Benign	0.747663		13:51974052:T:A	Pathogenic	0.928896		13:51974052:T:A	ATP7B:NM_000053:exon2:c.1168A>T:p.I390L,ATP7B:NM_001005918:exon2:c.1168A>T:p.I390L,ATP7B:NM_001330578:exon2:c.1168A>T:p.I390L,ATP7B:NM_001330579:exon2:c.1168A>T:p.I390L,ATP7B:NM_001243182:exon3:c.835A>T:p.I279L	nonsynonymous SNV
	13:51974052:T:C	Benign	0.794393		13:51974052:T:C	Benign	0.919624		13:51974052:T:C	ATP7B:NM_000053:exon2:c.1168A>G:p.I390V,ATP7B:NM_001005918:exon2:c.1168A>G:p.I390V,ATP7B:NM_001330578:exon2:c.1168A>G:p.I390V,ATP7B:NM_001330579:exon2:c.1168A>G:p.I390V,ATP7B:NM_001243182:exon3:c.835A>G:p.I279V	nonsynonymous SNV
	13:51974062:C:A	Benign	0.997757		13:51974062:C:A	Benign	0.991409		13:51974062:C:A	ATP7B:NM_000053:exon2:c.1158G>T:p.G386G,ATP7B:NM_001005918:exon2:c.1158G>T:p.G386G,ATP7B:NM_001330578:exon2:c.1158G>T:p.G386G,ATP7B:NM_001330579:exon2:c.1158G>T:p.G386G,ATP7B:NM_001243182:exon3:c.825G>T:p.G275G	synonymous SNV
	13:51974065:T:G	Benign	0.725084		13:51974065:T:G	Pathogenic	0.861055		13:51974065:T:G	ATP7B:NM_000053:exon2:c.1155A>C:p.E385D,ATP7B:NM_001005918:exon2:c.1155A>C:p.E385D,ATP7B:NM_001330578:exon2:c.1155A>C:p.E385D,ATP7B:NM_001330579:exon2:c.1155A>C:p.E385D,ATP7B:NM_001243182:exon3:c.822A>C:p.E274D	nonsynonymous SNV
	13:51974067:C:G	Benign	0.839686		13:51974067:C:G	Pathogenic	0.822793		13:51974067:C:G	ATP7B:NM_000053:exon2:c.1153G>C:p.E385Q,ATP7B:NM_001005918:exon2:c.1153G>C:p.E385Q,ATP7B:NM_001330578:exon2:c.1153G>C:p.E385Q,ATP7B:NM_001330579:exon2:c.1153G>C:p.E385Q,ATP7B:NM_001243182:exon3:c.820G>C:p.E274Q	nonsynonymous SNV
	13:51974071:T:A	Benign	0.698823		13:51974071:T:A	Pathogenic	0.915239		13:51974071:T:A	ATP7B:NM_000053:exon2:c.1149A>T:p.Q383H,ATP7B:NM_001005918:exon2:c.1149A>T:p.Q383H,ATP7B:NM_001330578:exon2:c.1149A>T:p.Q383H,ATP7B:NM_001330579:exon2:c.1149A>T:p.Q383H,ATP7B:NM_001243182:exon3:c.816A>T:p.Q272H	nonsynonymous SNV
	13:51974075:G:C	Pathogenic	0.78773		13:51974075:G:C	Pathogenic	0.999136		13:51974075:G:C	ATP7B:NM_000053:exon2:c.1145C>G:p.S382C,ATP7B:NM_001005918:exon2:c.1145C>G:p.S382C,ATP7B:NM_001330578:exon2:c.1145C>G:p.S382C,ATP7B:NM_001330579:exon2:c.1145C>G:p.S382C,ATP7B:NM_001243182:exon3:c.812C>G:p.S271C	nonsynonymous SNV
	13:51974078:A:C	Pathogenic	0.730109		13:51974078:A:C	Pathogenic	0.999653		13:51974078:A:C	ATP7B:NM_000053:exon2:c.1142T>G:p.I381S,ATP7B:NM_001005918:exon2:c.1142T>G:p.I381S,ATP7B:NM_001330578:exon2:c.1142T>G:p.I381S,ATP7B:NM_001330579:exon2:c.1142T>G:p.I381S,ATP7B:NM_001243182:exon3:c.809T>G:p.I270S	nonsynonymous SNV
	13:51974079:T:C	Benign	0.837033		13:51974079:T:C	Benign	0.834719		13:51974079:T:C	ATP7B:NM_000053:exon2:c.1141A>G:p.I381V,ATP7B:NM_001005918:exon2:c.1141A>G:p.I381V,ATP7B:NM_001330578:exon2:c.1141A>G:p.I381V,ATP7B:NM_001330579:exon2:c.1141A>G:p.I381V,ATP7B:NM_001243182:exon3:c.808A>G:p.I270V	nonsynonymous SNV
	13:51974080:C:G	Benign	0.856444		13:51974080:C:G	Benign	0.8471		13:51974080:C:G	ATP7B:NM_000053:exon2:c.1140G>C:p.M380I,ATP7B:NM_001005918:exon2:c.1140G>C:p.M380I,ATP7B:NM_001330578:exon2:c.1140G>C:p.M380I,ATP7B:NM_001330579:exon2:c.1140G>C:p.M380I,ATP7B:NM_001243182:exon3:c.807G>C:p.M269I	nonsynonymous SNV
	13:51974091:T:C	Pathogenic	0.52248		13:51974091:T:C	Pathogenic	0.91633		13:51974091:T:C	ATP7B:NM_000053:exon2:c.1129A>G:p.I377V,ATP7B:NM_001005918:exon2:c.1129A>G:p.I377V,ATP7B:NM_001330578:exon2:c.1129A>G:p.I377V,ATP7B:NM_001330579:exon2:c.1129A>G:p.I377V	nonsynonymous SNV
	13:51974093:G:A	Pathogenic	0.803919		13:51974093:G:A	Pathogenic	0.999653		13:51974093:G:A	ATP7B:NM_000053:exon2:c.1127C>T:p.S376F,ATP7B:NM_001005918:exon2:c.1127C>T:p.S376F,ATP7B:NM_001330578:exon2:c.1127C>T:p.S376F,ATP7B:NM_001330579:exon2:c.1127C>T:p.S376F	nonsynonymous SNV
	13:51974098:G:C	Benign	0.997775		13:51974098:G:C	Benign	0.994006		13:51974098:G:C	ATP7B:NM_000053:exon2:c.1122C>G:p.V374V,ATP7B:NM_001005918:exon2:c.1122C>G:p.V374V,ATP7B:NM_001330578:exon2:c.1122C>G:p.V374V,ATP7B:NM_001330579:exon2:c.1122C>G:p.V374V	synonymous SNV
	13:51974099:A:C	Pathogenic	0.607072		13:51974099:A:C	Pathogenic	0.999705		13:51974099:A:C	ATP7B:NM_000053:exon2:c.1121T>G:p.V374G,ATP7B:NM_001005918:exon2:c.1121T>G:p.V374G,ATP7B:NM_001330578:exon2:c.1121T>G:p.V374G,ATP7B:NM_001330579:exon2:c.1121T>G:p.V374G	nonsynonymous SNV
	13:51974105:G:A	Pathogenic	0.858637		13:51974105:G:A	Pathogenic	0.999705		13:51974105:G:A	ATP7B:NM_000053:exon2:c.1115C>T:p.S372F,ATP7B:NM_001005918:exon2:c.1115C>T:p.S372F,ATP7B:NM_001330578:exon2:c.1115C>T:p.S372F,ATP7B:NM_001330579:exon2:c.1115C>T:p.S372F	nonsynonymous SNV
	13:51974112:A:G	Pathogenic	0.608928		13:51974112:A:G	Pathogenic	0.99808		13:51974112:A:G	ATP7B:NM_000053:exon2:c.1108T>C:p.C370R,ATP7B:NM_001005918:exon2:c.1108T>C:p.C370R,ATP7B:NM_001330578:exon2:c.1108T>C:p.C370R,ATP7B:NM_001330579:exon2:c.1108T>C:p.C370R	nonsynonymous SNV
	13:51974116:C:T	Pathogenic	0.67024		13:51974116:C:T	Pathogenic	0.998042		13:51974116:C:T	ATP7B:NM_000053:exon2:c.1104G>A:p.M368I,ATP7B:NM_001005918:exon2:c.1104G>A:p.M368I,ATP7B:NM_001330578:exon2:c.1104G>A:p.M368I,ATP7B:NM_001330579:exon2:c.1104G>A:p.M368I	nonsynonymous SNV
	13:51974119:G:A	Benign	0.99777		13:51974119:G:A	Benign	0.991409		13:51974119:G:A	ATP7B:NM_000053:exon2:c.1101C>T:p.G367G,ATP7B:NM_001005918:exon2:c.1101C>T:p.G367G,ATP7B:NM_001330578:exon2:c.1101C>T:p.G367G,ATP7B:NM_001330579:exon2:c.1101C>T:p.G367G	synonymous SNV
	13:51974121:C:T	Pathogenic	0.706453		13:51974121:C:T	Pathogenic	0.999136		13:51974121:C:T	ATP7B:NM_000053:exon2:c.1099G>A:p.G367S,ATP7B:NM_001005918:exon2:c.1099G>A:p.G367S,ATP7B:NM_001330578:exon2:c.1099G>A:p.G367S,ATP7B:NM_001330579:exon2:c.1099G>A:p.G367S	nonsynonymous SNV
	13:51974128:G:C	Benign	0.997772		13:51974128:G:C	Benign	0.983012		13:51974128:G:C	ATP7B:NM_000053:exon2:c.1092C>G:p.A364A,ATP7B:NM_001005918:exon2:c.1092C>G:p.A364A,ATP7B:NM_001330578:exon2:c.1092C>G:p.A364A,ATP7B:NM_001330579:exon2:c.1092C>G:p.A364A	synonymous SNV
	13:51974129:G:A	Benign	0.830862		13:51974129:G:A	Benign	0.739938		13:51974129:G:A	ATP7B:NM_000053:exon2:c.1091C>T:p.A364V,ATP7B:NM_001005918:exon2:c.1091C>T:p.A364V,ATP7B:NM_001330578:exon2:c.1091C>T:p.A364V,ATP7B:NM_001330579:exon2:c.1091C>T:p.A364V	nonsynonymous SNV
	13:51974138:G:A	Benign	0.567615		13:51974138:G:A	Benign	0.915527		13:51974138:G:A	ATP7B:NM_000053:exon2:c.1082C>T:p.T361I,ATP7B:NM_001005918:exon2:c.1082C>T:p.T361I,ATP7B:NM_001330578:exon2:c.1082C>T:p.T361I,ATP7B:NM_001330579:exon2:c.1082C>T:p.T361I	nonsynonymous SNV
	13:51974162:T:C	Benign	0.744243		13:51974162:T:C	Benign	0.756142		13:51974162:T:C	ATP7B:NM_000053:exon2:c.1058A>G:p.Q353R,ATP7B:NM_001005918:exon2:c.1058A>G:p.Q353R,ATP7B:NM_001330578:exon2:c.1058A>G:p.Q353R,ATP7B:NM_001330579:exon2:c.1058A>G:p.Q353R	nonsynonymous SNV
	13:51974171:G:A	Benign	0.779725		13:51974171:G:A	Benign	0.980202		13:51974171:G:A	ATP7B:NM_000053:exon2:c.1049C>T:p.P350L,ATP7B:NM_001005918:exon2:c.1049C>T:p.P350L,ATP7B:NM_001330578:exon2:c.1049C>T:p.P350L,ATP7B:NM_001330579:exon2:c.1049C>T:p.P350L	nonsynonymous SNV
	13:51974177:G:A	Benign	0.724684		13:51974177:G:A	Benign	0.687791		13:51974177:G:A	ATP7B:NM_000053:exon2:c.1043C>T:p.S348F,ATP7B:NM_001005918:exon2:c.1043C>T:p.S348F,ATP7B:NM_001330578:exon2:c.1043C>T:p.S348F,ATP7B:NM_001330579:exon2:c.1043C>T:p.S348F	nonsynonymous SNV
	13:51974190:G:A	Benign	0.734736		13:51974190:G:A	Benign	0.554728		13:51974190:G:A	ATP7B:NM_000053:exon2:c.1030C>T:p.H344Y,ATP7B:NM_001005918:exon2:c.1030C>T:p.H344Y,ATP7B:NM_001330578:exon2:c.1030C>T:p.H344Y,ATP7B:NM_001330579:exon2:c.1030C>T:p.H344Y	nonsynonymous SNV
	13:51974192:G:A	Benign	0.858193		13:51974192:G:A	Benign	0.796985		13:51974192:G:A	ATP7B:NM_000053:exon2:c.1028C>T:p.S343F,ATP7B:NM_001005918:exon2:c.1028C>T:p.S343F,ATP7B:NM_001330578:exon2:c.1028C>T:p.S343F,ATP7B:NM_001330579:exon2:c.1028C>T:p.S343F	nonsynonymous SNV
	13:51974193:A:G	Benign	0.824984		13:51974193:A:G	Benign	0.723052		13:51974193:A:G	ATP7B:NM_000053:exon2:c.1027T>C:p.S343P,ATP7B:NM_001005918:exon2:c.1027T>C:p.S343P,ATP7B:NM_001330578:exon2:c.1027T>C:p.S343P,ATP7B:NM_001330579:exon2:c.1027T>C:p.S343P	nonsynonymous SNV
	13:51974223:C:T	Benign	0.551884		13:51974223:C:T	Benign	0.923399		13:51974223:C:T	ATP7B:NM_000053:exon2:c.997G>A:p.G333R,ATP7B:NM_001005918:exon2:c.997G>A:p.G333R,ATP7B:NM_001330578:exon2:c.997G>A:p.G333R,ATP7B:NM_001330579:exon2:c.997G>A:p.G333R	nonsynonymous SNV
	13:51974226:C:T	Pathogenic	0.625665		13:51974226:C:T	Pathogenic	0.945618		13:51974226:C:T	ATP7B:NM_000053:exon2:c.994G>A:p.E332K,ATP7B:NM_001005918:exon2:c.994G>A:p.E332K,ATP7B:NM_001330578:exon2:c.994G>A:p.E332K,ATP7B:NM_001330579:exon2:c.994G>A:p.E332K	nonsynonymous SNV
	13:51974235:C:G	Pathogenic	0.556667		13:51974235:C:G	Pathogenic	0.992577		13:51974235:C:G	ATP7B:NM_000053:exon2:c.985G>C:p.D329H,ATP7B:NM_001005918:exon2:c.985G>C:p.D329H,ATP7B:NM_001330578:exon2:c.985G>C:p.D329H,ATP7B:NM_001330579:exon2:c.985G>C:p.D329H	nonsynonymous SNV
	13:51974252:A:G	Pathogenic	0.827777		13:51974252:A:G	Pathogenic	0.999136		13:51974252:A:G	ATP7B:NM_000053:exon2:c.968T>C:p.F323S,ATP7B:NM_001005918:exon2:c.968T>C:p.F323S,ATP7B:NM_001330578:exon2:c.968T>C:p.F323S,ATP7B:NM_001330579:exon2:c.968T>C:p.F323S	nonsynonymous SNV
	13:51974262:G:A	Pathogenic	0.923425		13:51974262:G:A	Pathogenic	0.998607		13:51974262:G:A	ATP7B:NM_000053:exon2:c.958C>T:p.P320S,ATP7B:NM_001005918:exon2:c.958C>T:p.P320S,ATP7B:NM_001330578:exon2:c.958C>T:p.P320S,ATP7B:NM_001330579:exon2:c.958C>T:p.P320S	nonsynonymous SNV
	13:51974267:A:C	Pathogenic	0.759148		13:51974267:A:C	Pathogenic	0.999653		13:51974267:A:C	ATP7B:NM_000053:exon2:c.953T>G:p.L318R,ATP7B:NM_001005918:exon2:c.953T>G:p.L318R,ATP7B:NM_001330578:exon2:c.953T>G:p.L318R,ATP7B:NM_001330579:exon2:c.953T>G:p.L318R	nonsynonymous SNV
	13:51974270:G:T	Benign	0.508413		13:51974270:G:T	Pathogenic	0.841369		13:51974270:G:T	ATP7B:NM_000053:exon2:c.950C>A:p.A317E,ATP7B:NM_001005918:exon2:c.950C>A:p.A317E,ATP7B:NM_001330578:exon2:c.950C>A:p.A317E,ATP7B:NM_001330579:exon2:c.950C>A:p.A317E	nonsynonymous SNV
	13:51974274:C:T	Pathogenic	0.697072		13:51974274:C:T	Pathogenic	0.999136		13:51974274:C:T	ATP7B:NM_000053:exon2:c.946G>A:p.E316K,ATP7B:NM_001005918:exon2:c.946G>A:p.E316K,ATP7B:NM_001330578:exon2:c.946G>A:p.E316K,ATP7B:NM_001330579:exon2:c.946G>A:p.E316K	nonsynonymous SNV
	13:51974277:T:C	Pathogenic	0.633306		13:51974277:T:C	Pathogenic	0.990837		13:51974277:T:C	ATP7B:NM_000053:exon2:c.943A>G:p.I315V,ATP7B:NM_001005918:exon2:c.943A>G:p.I315V,ATP7B:NM_001330578:exon2:c.943A>G:p.I315V,ATP7B:NM_001330579:exon2:c.943A>G:p.I315V	nonsynonymous SNV
	13:51974279:G:A	Pathogenic	0.652411		13:51974279:G:A	Pathogenic	0.99591		13:51974279:G:A	ATP7B:NM_000053:exon2:c.941C>T:p.A314V,ATP7B:NM_001005918:exon2:c.941C>T:p.A314V,ATP7B:NM_001330578:exon2:c.941C>T:p.A314V,ATP7B:NM_001330579:exon2:c.941C>T:p.A314V	nonsynonymous SNV
	13:51974284:C:A	Pathogenic	0.571158		13:51974284:C:A	Pathogenic	0.99731		13:51974284:C:A	ATP7B:NM_000053:exon2:c.936G>T:p.Q312H,ATP7B:NM_001005918:exon2:c.936G>T:p.Q312H,ATP7B:NM_001330578:exon2:c.936G>T:p.Q312H,ATP7B:NM_001330579:exon2:c.936G>T:p.Q312H	nonsynonymous SNV
	13:51974295:C:G	Benign	0.855749		13:51974295:C:G	Benign	0.955944		13:51974295:C:G	ATP7B:NM_000053:exon2:c.925G>C:p.V309L,ATP7B:NM_001005918:exon2:c.925G>C:p.V309L,ATP7B:NM_001330578:exon2:c.925G>C:p.V309L,ATP7B:NM_001330579:exon2:c.925G>C:p.V309L	nonsynonymous SNV
	13:51974297:G:A	Benign	0.610616		13:51974297:G:A	Pathogenic	0.791651		13:51974297:G:A	ATP7B:NM_000053:exon2:c.923C>T:p.P308L,ATP7B:NM_001005918:exon2:c.923C>T:p.P308L,ATP7B:NM_001330578:exon2:c.923C>T:p.P308L,ATP7B:NM_001330579:exon2:c.923C>T:p.P308L	nonsynonymous SNV
	13:51974301:T:G	Pathogenic	0.57165		13:51974301:T:G	Pathogenic	0.968101		13:51974301:T:G	ATP7B:NM_000053:exon2:c.919A>C:p.S307R,ATP7B:NM_001005918:exon2:c.919A>C:p.S307R,ATP7B:NM_001330578:exon2:c.919A>C:p.S307R,ATP7B:NM_001330579:exon2:c.919A>C:p.S307R	nonsynonymous SNV
	13:51974304:T:A	Benign	0.643539		13:51974304:T:A	Pathogenic	0.791013		13:51974304:T:A	ATP7B:NM_000053:exon2:c.916A>T:p.T306S,ATP7B:NM_001005918:exon2:c.916A>T:p.T306S,ATP7B:NM_001330578:exon2:c.916A>T:p.T306S,ATP7B:NM_001330579:exon2:c.916A>T:p.T306S	nonsynonymous SNV
	13:51974309:G:A	Pathogenic	0.523406		13:51974309:G:A	Pathogenic	0.984608		13:51974309:G:A	ATP7B:NM_000053:exon2:c.911C>T:p.S304F,ATP7B:NM_001005918:exon2:c.911C>T:p.S304F,ATP7B:NM_001330578:exon2:c.911C>T:p.S304F,ATP7B:NM_001330579:exon2:c.911C>T:p.S304F	nonsynonymous SNV
	13:51974313:G:C	Pathogenic	0.590468		13:51974313:G:C	Pathogenic	0.994667		13:51974313:G:C	ATP7B:NM_000053:exon2:c.907C>G:p.P303A,ATP7B:NM_001005918:exon2:c.907C>G:p.P303A,ATP7B:NM_001330578:exon2:c.907C>G:p.P303A,ATP7B:NM_001330579:exon2:c.907C>G:p.P303A	nonsynonymous SNV
	13:51974325:C:G	Benign	0.549419		13:51974325:C:G	Pathogenic	0.994245		13:51974325:C:G	ATP7B:NM_000053:exon2:c.895G>C:p.V299L,ATP7B:NM_001005918:exon2:c.895G>C:p.V299L,ATP7B:NM_001330578:exon2:c.895G>C:p.V299L,ATP7B:NM_001330579:exon2:c.895G>C:p.V299L	nonsynonymous SNV
	13:51974325:C:A	Benign	0.549506		13:51974325:C:A	Pathogenic	0.994245		13:51974325:C:A	ATP7B:NM_000053:exon2:c.895G>T:p.V299L,ATP7B:NM_001005918:exon2:c.895G>T:p.V299L,ATP7B:NM_001330578:exon2:c.895G>T:p.V299L,ATP7B:NM_001330579:exon2:c.895G>T:p.V299L	nonsynonymous SNV
	13:51974341:C:A	Pathogenic	0.545519		13:51974341:C:A	Pathogenic	0.996006		13:51974341:C:A	ATP7B:NM_000053:exon2:c.879G>T:p.E293D,ATP7B:NM_001005918:exon2:c.879G>T:p.E293D,ATP7B:NM_001330578:exon2:c.879G>T:p.E293D,ATP7B:NM_001330579:exon2:c.879G>T:p.E293D	nonsynonymous SNV
	13:51974354:T:G	Benign	0.676628		13:51974354:T:G	Benign	0.53157		13:51974354:T:G	ATP7B:NM_000053:exon2:c.866A>C:p.Q289P,ATP7B:NM_001005918:exon2:c.866A>C:p.Q289P,ATP7B:NM_001330578:exon2:c.866A>C:p.Q289P,ATP7B:NM_001330579:exon2:c.866A>C:p.Q289P	nonsynonymous SNV
	13:51974366:A:C	Pathogenic	0.783126		13:51974366:A:C	Pathogenic	0.999705		13:51974366:A:C	ATP7B:NM_000053:exon2:c.854T>G:p.V285G,ATP7B:NM_001005918:exon2:c.854T>G:p.V285G,ATP7B:NM_001330578:exon2:c.854T>G:p.V285G,ATP7B:NM_001330579:exon2:c.854T>G:p.V285G	nonsynonymous SNV
	13:51974369:C:A	Pathogenic	0.812727		13:51974369:C:A	Pathogenic	0.999705		13:51974369:C:A	ATP7B:NM_000053:exon2:c.851G>T:p.G284V,ATP7B:NM_001005918:exon2:c.851G>T:p.G284V,ATP7B:NM_001330578:exon2:c.851G>T:p.G284V,ATP7B:NM_001330579:exon2:c.851G>T:p.G284V	nonsynonymous SNV
	13:51974381:C:T	Pathogenic	0.578878		13:51974381:C:T	Pathogenic	0.985527		13:51974381:C:T	ATP7B:NM_000053:exon2:c.839G>A:p.G280D,ATP7B:NM_001005918:exon2:c.839G>A:p.G280D,ATP7B:NM_001330578:exon2:c.839G>A:p.G280D,ATP7B:NM_001330579:exon2:c.839G>A:p.G280D	nonsynonymous SNV
	13:51974385:T:C	Benign	0.702181		13:51974385:T:C	Pathogenic	0.848759		13:51974385:T:C	ATP7B:NM_000053:exon2:c.835A>G:p.I279V,ATP7B:NM_001005918:exon2:c.835A>G:p.I279V,ATP7B:NM_001330578:exon2:c.835A>G:p.I279V,ATP7B:NM_001330579:exon2:c.835A>G:p.I279V	nonsynonymous SNV
	13:51974391:C:G	Benign	0.631022		13:51974391:C:G	Benign	0.71121		13:51974391:C:G	ATP7B:NM_000053:exon2:c.829G>C:p.E277Q,ATP7B:NM_001005918:exon2:c.829G>C:p.E277Q,ATP7B:NM_001330578:exon2:c.829G>C:p.E277Q,ATP7B:NM_001330579:exon2:c.829G>C:p.E277Q	nonsynonymous SNV
	13:51974406:C:T	Benign	0.563277		13:51974406:C:T	Pathogenic	0.952056		13:51974406:C:T	ATP7B:NM_000053:exon2:c.814G>A:p.V272I,ATP7B:NM_001005918:exon2:c.814G>A:p.V272I,ATP7B:NM_001330578:exon2:c.814G>A:p.V272I,ATP7B:NM_001330579:exon2:c.814G>A:p.V272I	nonsynonymous SNV
	13:51974407:G:A	Benign	0.997828		13:51974407:G:A	Benign	0.991409		13:51974407:G:A	ATP7B:NM_000053:exon2:c.813C>T:p.C271C,ATP7B:NM_001005918:exon2:c.813C>T:p.C271C,ATP7B:NM_001330578:exon2:c.813C>T:p.C271C,ATP7B:NM_001330579:exon2:c.813C>T:p.C271C	synonymous SNV
	13:51974409:A:G	Pathogenic	0.79492		13:51974409:A:G	Pathogenic	0.999598		13:51974409:A:G	ATP7B:NM_000053:exon2:c.811T>C:p.C271R,ATP7B:NM_001005918:exon2:c.811T>C:p.C271R,ATP7B:NM_001330578:exon2:c.811T>C:p.C271R,ATP7B:NM_001330579:exon2:c.811T>C:p.C271R	nonsynonymous SNV
	13:51974409:A:T	Pathogenic	0.767031		13:51974409:A:T	Pathogenic	0.999502		13:51974409:A:T	ATP7B:NM_000053:exon2:c.811T>A:p.C271S,ATP7B:NM_001005918:exon2:c.811T>A:p.C271S,ATP7B:NM_001330578:exon2:c.811T>A:p.C271S,ATP7B:NM_001330579:exon2:c.811T>A:p.C271S	nonsynonymous SNV
	13:51974423:A:T	Pathogenic	0.783312		13:51974423:A:T	Pathogenic	0.999705		13:51974423:A:T	ATP7B:NM_000053:exon2:c.797T>A:p.M266K,ATP7B:NM_001005918:exon2:c.797T>A:p.M266K,ATP7B:NM_001243182:exon2:c.797T>A:p.M266K,ATP7B:NM_001330578:exon2:c.797T>A:p.M266K,ATP7B:NM_001330579:exon2:c.797T>A:p.M266K	nonsynonymous SNV
	13:51974431:T:C	Benign	0.655122		13:51974431:T:C	Pathogenic	0.998158		13:51974431:T:C	ATP7B:NM_000053:exon2:c.789A>G:p.I263M,ATP7B:NM_001005918:exon2:c.789A>G:p.I263M,ATP7B:NM_001243182:exon2:c.789A>G:p.I263M,ATP7B:NM_001330578:exon2:c.789A>G:p.I263M,ATP7B:NM_001330579:exon2:c.789A>G:p.I263M	nonsynonymous SNV
	13:51974438:A:G	Pathogenic	0.755804		13:51974438:A:G	Pathogenic	0.999705		13:51974438:A:G	ATP7B:NM_000053:exon2:c.782T>C:p.L261P,ATP7B:NM_001005918:exon2:c.782T>C:p.L261P,ATP7B:NM_001243182:exon2:c.782T>C:p.L261P,ATP7B:NM_001330578:exon2:c.782T>C:p.L261P,ATP7B:NM_001330579:exon2:c.782T>C:p.L261P	nonsynonymous SNV
	13:51974444:AGGGTGACCACAT:A	Pathogenic	0.531493		13:51974444:AGGGTGACCACAT:A	Pathogenic	0.988516		13:51974444:AGGGTGACCACAT:A	ATP7B:NM_000053:exon2:c.764_775del:p.H255_T258del,ATP7B:NM_001005918:exon2:c.764_775del:p.H255_T258del,ATP7B:NM_001243182:exon2:c.764_775del:p.H255_T258del,ATP7B:NM_001330578:exon2:c.764_775del:p.H255_T258del,ATP7B:NM_001330579:exon2:c.764_775del:p.H255_T258del	nonframeshift deletion
	13:51974445:AGGGTGACCACAT:A	Pathogenic	0.53149		13:51974445:AGGGTGACCACAT:A	Pathogenic	0.997067		13:51974445:AGGGTGACCACAT:A	ATP7B:NM_000053:exon2:c.763_774del:p.H255_T258del,ATP7B:NM_001005918:exon2:c.763_774del:p.H255_T258del,ATP7B:NM_001243182:exon2:c.763_774del:p.H255_T258del,ATP7B:NM_001330578:exon2:c.763_774del:p.H255_T258del,ATP7B:NM_001330579:exon2:c.763_774del:p.H255_T258del	nonframeshift deletion
	13:51974448:T:C	Benign	0.633072		13:51974448:T:C	Benign	0.82212		13:51974448:T:C	ATP7B:NM_000053:exon2:c.772A>G:p.T258A,ATP7B:NM_001005918:exon2:c.772A>G:p.T258A,ATP7B:NM_001243182:exon2:c.772A>G:p.T258A,ATP7B:NM_001330578:exon2:c.772A>G:p.T258A,ATP7B:NM_001330579:exon2:c.772A>G:p.T258A	nonsynonymous SNV
	13:51974451:C:A	Benign	0.504396		13:51974451:C:A	Pathogenic	0.623098		13:51974451:C:A	ATP7B:NM_000053:exon2:c.769G>T:p.V257F,ATP7B:NM_001005918:exon2:c.769G>T:p.V257F,ATP7B:NM_001243182:exon2:c.769G>T:p.V257F,ATP7B:NM_001330578:exon2:c.769G>T:p.V257F,ATP7B:NM_001330579:exon2:c.769G>T:p.V257F	nonsynonymous SNV
	13:51974471:C:T	Benign	0.793798		13:51974471:C:T	Benign	0.524031		13:51974471:C:T	ATP7B:NM_000053:exon2:c.749G>A:p.G250E,ATP7B:NM_001005918:exon2:c.749G>A:p.G250E,ATP7B:NM_001243182:exon2:c.749G>A:p.G250E,ATP7B:NM_001330578:exon2:c.749G>A:p.G250E,ATP7B:NM_001330579:exon2:c.749G>A:p.G250E	nonsynonymous SNV
	13:51974472:C:T	Benign	0.580053		13:51974472:C:T	Pathogenic	0.839846		13:51974472:C:T	ATP7B:NM_000053:exon2:c.748G>A:p.G250R,ATP7B:NM_001005918:exon2:c.748G>A:p.G250R,ATP7B:NM_001243182:exon2:c.748G>A:p.G250R,ATP7B:NM_001330578:exon2:c.748G>A:p.G250R,ATP7B:NM_001330579:exon2:c.748G>A:p.G250R	nonsynonymous SNV
	13:51974480:T:C	Pathogenic	0.528604		13:51974480:T:C	Pathogenic	0.693077		13:51974480:T:C	ATP7B:NM_000053:exon2:c.740A>G:p.E247G,ATP7B:NM_001005918:exon2:c.740A>G:p.E247G,ATP7B:NM_001243182:exon2:c.740A>G:p.E247G,ATP7B:NM_001330578:exon2:c.740A>G:p.E247G,ATP7B:NM_001330579:exon2:c.740A>G:p.E247G	nonsynonymous SNV
	13:51974489:T:A	Benign	0.676353		13:51974489:T:A	Pathogenic	0.975233		13:51974489:T:A	ATP7B:NM_000053:exon2:c.731A>T:p.N244I,ATP7B:NM_001005918:exon2:c.731A>T:p.N244I,ATP7B:NM_001243182:exon2:c.731A>T:p.N244I,ATP7B:NM_001330578:exon2:c.731A>T:p.N244I,ATP7B:NM_001330579:exon2:c.731A>T:p.N244I	nonsynonymous SNV
	13:51974517:G:C	Benign	0.76973		13:51974517:G:C	Benign	0.706866		13:51974517:G:C	ATP7B:NM_000053:exon2:c.703C>G:p.P235A,ATP7B:NM_001005918:exon2:c.703C>G:p.P235A,ATP7B:NM_001243182:exon2:c.703C>G:p.P235A,ATP7B:NM_001330578:exon2:c.703C>G:p.P235A,ATP7B:NM_001330579:exon2:c.703C>G:p.P235A	nonsynonymous SNV
	13:51974519:C:A	Benign	0.783367		13:51974519:C:A	Benign	0.524538		13:51974519:C:A	ATP7B:NM_000053:exon2:c.701G>T:p.R234I,ATP7B:NM_001005918:exon2:c.701G>T:p.R234I,ATP7B:NM_001243182:exon2:c.701G>T:p.R234I,ATP7B:NM_001330578:exon2:c.701G>T:p.R234I,ATP7B:NM_001330579:exon2:c.701G>T:p.R234I	nonsynonymous SNV
	13:51974530:A:G	Benign	0.99796		13:51974530:A:G	Benign	0.981291		13:51974530:A:G	ATP7B:NM_000053:exon2:c.690T>C:p.T230T,ATP7B:NM_001005918:exon2:c.690T>C:p.T230T,ATP7B:NM_001243182:exon2:c.690T>C:p.T230T,ATP7B:NM_001330578:exon2:c.690T>C:p.T230T,ATP7B:NM_001330579:exon2:c.690T>C:p.T230T	synonymous SNV
	13:51974543:C:T	Benign	0.500755		13:51974543:C:T	Pathogenic	0.926812		13:51974543:C:T	ATP7B:NM_000053:exon2:c.677G>A:p.R226Q,ATP7B:NM_001005918:exon2:c.677G>A:p.R226Q,ATP7B:NM_001243182:exon2:c.677G>A:p.R226Q,ATP7B:NM_001330578:exon2:c.677G>A:p.R226Q,ATP7B:NM_001330579:exon2:c.677G>A:p.R226Q	nonsynonymous SNV
	13:51974544:G:A	Pathogenic	0.706145		13:51974544:G:A	Pathogenic	0.998847		13:51974544:G:A	ATP7B:NM_000053:exon2:c.676C>T:p.R226W,ATP7B:NM_001005918:exon2:c.676C>T:p.R226W,ATP7B:NM_001243182:exon2:c.676C>T:p.R226W,ATP7B:NM_001330578:exon2:c.676C>T:p.R226W,ATP7B:NM_001330579:exon2:c.676C>T:p.R226W	nonsynonymous SNV
	13:51974547:C:T	Benign	0.672104		13:51974547:C:T	Pathogenic	0.869199		13:51974547:C:T	ATP7B:NM_000053:exon2:c.673G>A:p.E225K,ATP7B:NM_001005918:exon2:c.673G>A:p.E225K,ATP7B:NM_001243182:exon2:c.673G>A:p.E225K,ATP7B:NM_001330578:exon2:c.673G>A:p.E225K,ATP7B:NM_001330579:exon2:c.673G>A:p.E225K	nonsynonymous SNV
	13:51974549:A:G	Pathogenic	0.718249		13:51974549:A:G	Pathogenic	0.991688		13:51974549:A:G	ATP7B:NM_000053:exon2:c.671T>C:p.I224T,ATP7B:NM_001005918:exon2:c.671T>C:p.I224T,ATP7B:NM_001243182:exon2:c.671T>C:p.I224T,ATP7B:NM_001330578:exon2:c.671T>C:p.I224T,ATP7B:NM_001330579:exon2:c.671T>C:p.I224T	nonsynonymous SNV
	13:51974550:T:A	Benign	0.623465		13:51974550:T:A	Pathogenic	0.99056		13:51974550:T:A	ATP7B:NM_000053:exon2:c.670A>T:p.I224F,ATP7B:NM_001005918:exon2:c.670A>T:p.I224F,ATP7B:NM_001243182:exon2:c.670A>T:p.I224F,ATP7B:NM_001330578:exon2:c.670A>T:p.I224F,ATP7B:NM_001330579:exon2:c.670A>T:p.I224F	nonsynonymous SNV
	13:51974555:A:G	Pathogenic	0.581886		13:51974555:A:G	Pathogenic	0.997363		13:51974555:A:G	ATP7B:NM_000053:exon2:c.665T>C:p.I222T,ATP7B:NM_001005918:exon2:c.665T>C:p.I222T,ATP7B:NM_001243182:exon2:c.665T>C:p.I222T,ATP7B:NM_001330578:exon2:c.665T>C:p.I222T,ATP7B:NM_001330579:exon2:c.665T>C:p.I222T	nonsynonymous SNV
	13:51974556:T:C	Benign	0.609475		13:51974556:T:C	Benign	0.68813		13:51974556:T:C	ATP7B:NM_000053:exon2:c.664A>G:p.I222V,ATP7B:NM_001005918:exon2:c.664A>G:p.I222V,ATP7B:NM_001243182:exon2:c.664A>G:p.I222V,ATP7B:NM_001330578:exon2:c.664A>G:p.I222V,ATP7B:NM_001330579:exon2:c.664A>G:p.I222V	nonsynonymous SNV
	13:51974567:C:A	Pathogenic	0.541867		13:51974567:C:A	Pathogenic	0.993496		13:51974567:C:A	ATP7B:NM_000053:exon2:c.653G>T:p.S218I,ATP7B:NM_001005918:exon2:c.653G>T:p.S218I,ATP7B:NM_001243182:exon2:c.653G>T:p.S218I,ATP7B:NM_001330578:exon2:c.653G>T:p.S218I,ATP7B:NM_001330579:exon2:c.653G>T:p.S218I	nonsynonymous SNV
	13:51974580:C:T	Benign	0.78155		13:51974580:C:T	Pathogenic	0.564508		13:51974580:C:T	ATP7B:NM_000053:exon2:c.640G>A:p.V214M,ATP7B:NM_001005918:exon2:c.640G>A:p.V214M,ATP7B:NM_001243182:exon2:c.640G>A:p.V214M,ATP7B:NM_001330578:exon2:c.640G>A:p.V214M,ATP7B:NM_001330579:exon2:c.640G>A:p.V214M	nonsynonymous SNV
	13:51974592:T:C	Benign	0.603134		13:51974592:T:C	Benign	0.902405		13:51974592:T:C	ATP7B:NM_000053:exon2:c.628A>G:p.I210V,ATP7B:NM_001005918:exon2:c.628A>G:p.I210V,ATP7B:NM_001243182:exon2:c.628A>G:p.I210V,ATP7B:NM_001330578:exon2:c.628A>G:p.I210V,ATP7B:NM_001330579:exon2:c.628A>G:p.I210V	nonsynonymous SNV
	13:51974597:G:A	Pathogenic	0.813339		13:51974597:G:A	Pathogenic	0.99958		13:51974597:G:A	ATP7B:NM_000053:exon2:c.623C>T:p.A208V,ATP7B:NM_001005918:exon2:c.623C>T:p.A208V,ATP7B:NM_001243182:exon2:c.623C>T:p.A208V,ATP7B:NM_001330578:exon2:c.623C>T:p.A208V,ATP7B:NM_001330579:exon2:c.623C>T:p.A208V	nonsynonymous SNV
	13:51974602:A:T	Pathogenic	0.564448		13:51974602:A:T	Pathogenic	0.999439		13:51974602:A:T	ATP7B:NM_000053:exon2:c.618T>A:p.F206L,ATP7B:NM_001005918:exon2:c.618T>A:p.F206L,ATP7B:NM_001243182:exon2:c.618T>A:p.F206L,ATP7B:NM_001330578:exon2:c.618T>A:p.F206L,ATP7B:NM_001330579:exon2:c.618T>A:p.F206L	nonsynonymous SNV
	13:51974607:C:T	Pathogenic	0.846943		13:51974607:C:T	Pathogenic	0.999475		13:51974607:C:T	ATP7B:NM_000053:exon2:c.613G>A:p.G205R,ATP7B:NM_001005918:exon2:c.613G>A:p.G205R,ATP7B:NM_001243182:exon2:c.613G>A:p.G205R,ATP7B:NM_001330578:exon2:c.613G>A:p.G205R,ATP7B:NM_001330579:exon2:c.613G>A:p.G205R	nonsynonymous SNV
	13:51974608:CCATGTCATTTACATG:C	Pathogenic	0.53367		13:51974608:CCATGTCATTTACATG:C	Pathogenic	0.997341		13:51974608:CCATGTCATTTACATG:C	ATP7B:NM_000053:exon2:c.597_611del:p.D199_M204delinsE,ATP7B:NM_001005918:exon2:c.597_611del:p.D199_M204delinsE,ATP7B:NM_001243182:exon2:c.597_611del:p.D199_M204delinsE,ATP7B:NM_001330578:exon2:c.597_611del:p.D199_M204delinsE,ATP7B:NM_001330579:exon2:c.597_611del:p.D199_M204delinsE	nonframeshift deletion
	13:51974610:T:C	Benign	0.58717		13:51974610:T:C	Pathogenic	0.72592		13:51974610:T:C	ATP7B:NM_000053:exon2:c.610A>G:p.M204V,ATP7B:NM_001005918:exon2:c.610A>G:p.M204V,ATP7B:NM_001243182:exon2:c.610A>G:p.M204V,ATP7B:NM_001330578:exon2:c.610A>G:p.M204V,ATP7B:NM_001330579:exon2:c.610A>G:p.M204V	nonsynonymous SNV
	13:51974611:G:A	Benign	0.997852		13:51974611:G:A	Benign	0.986339		13:51974611:G:A	ATP7B:NM_000053:exon2:c.609C>T:p.D203D,ATP7B:NM_001005918:exon2:c.609C>T:p.D203D,ATP7B:NM_001243182:exon2:c.609C>T:p.D203D,ATP7B:NM_001330578:exon2:c.609C>T:p.D203D,ATP7B:NM_001330579:exon2:c.609C>T:p.D203D	synonymous SNV
	13:51974613:C:A	Pathogenic	0.665604		13:51974613:C:A	Pathogenic	0.99958		13:51974613:C:A	ATP7B:NM_000053:exon2:c.607G>T:p.D203Y,ATP7B:NM_001005918:exon2:c.607G>T:p.D203Y,ATP7B:NM_001243182:exon2:c.607G>T:p.D203Y,ATP7B:NM_001330578:exon2:c.607G>T:p.D203Y,ATP7B:NM_001330579:exon2:c.607G>T:p.D203Y	nonsynonymous SNV
	13:51974616:T:C	Benign	0.75904		13:51974616:T:C	Benign	0.654027		13:51974616:T:C	ATP7B:NM_000053:exon2:c.604A>G:p.N202D,ATP7B:NM_001005918:exon2:c.604A>G:p.N202D,ATP7B:NM_001243182:exon2:c.604A>G:p.N202D,ATP7B:NM_001330578:exon2:c.604A>G:p.N202D,ATP7B:NM_001330579:exon2:c.604A>G:p.N202D	nonsynonymous SNV
	13:51974624:T:C	Pathogenic	0.539559		13:51974624:T:C	Pathogenic	0.99121		13:51974624:T:C	ATP7B:NM_000053:exon2:c.596A>G:p.D199G,ATP7B:NM_001005918:exon2:c.596A>G:p.D199G,ATP7B:NM_001243182:exon2:c.596A>G:p.D199G,ATP7B:NM_001330578:exon2:c.596A>G:p.D199G,ATP7B:NM_001330579:exon2:c.596A>G:p.D199G	nonsynonymous SNV
	13:51974628:T:C	Pathogenic	0.598529		13:51974628:T:C	Pathogenic	0.999323		13:51974628:T:C	ATP7B:NM_000053:exon2:c.592A>G:p.R198G,ATP7B:NM_001005918:exon2:c.592A>G:p.R198G,ATP7B:NM_001243182:exon2:c.592A>G:p.R198G,ATP7B:NM_001330578:exon2:c.592A>G:p.R198G,ATP7B:NM_001330579:exon2:c.592A>G:p.R198G	nonsynonymous SNV
	13:51974631:G:A	Pathogenic	0.753696		13:51974631:G:A	Pathogenic	0.999136		13:51974631:G:A	ATP7B:NM_000053:exon2:c.589C>T:p.L197F,ATP7B:NM_001005918:exon2:c.589C>T:p.L197F,ATP7B:NM_001243182:exon2:c.589C>T:p.L197F,ATP7B:NM_001330578:exon2:c.589C>T:p.L197F,ATP7B:NM_001330579:exon2:c.589C>T:p.L197F	nonsynonymous SNV
	13:51974632:G:T	Benign	0.840256		13:51974632:G:T	Pathogenic	0.975182		13:51974632:G:T	ATP7B:NM_000053:exon2:c.588C>A:p.D196E,ATP7B:NM_001005918:exon2:c.588C>A:p.D196E,ATP7B:NM_001243182:exon2:c.588C>A:p.D196E,ATP7B:NM_001330578:exon2:c.588C>A:p.D196E,ATP7B:NM_001330579:exon2:c.588C>A:p.D196E	nonsynonymous SNV
	13:51974643:G:C	Benign	0.63984		13:51974643:G:C	Pathogenic	0.863976		13:51974643:G:C	ATP7B:NM_000053:exon2:c.577C>G:p.Q193E,ATP7B:NM_001005918:exon2:c.577C>G:p.Q193E,ATP7B:NM_001243182:exon2:c.577C>G:p.Q193E,ATP7B:NM_001330578:exon2:c.577C>G:p.Q193E,ATP7B:NM_001330579:exon2:c.577C>G:p.Q193E	nonsynonymous SNV
	13:51974670:C:T	Benign	0.783467		13:51974670:C:T	Benign	0.984324		13:51974670:C:T	ATP7B:NM_000053:exon2:c.550G>A:p.V184I,ATP7B:NM_001005918:exon2:c.550G>A:p.V184I,ATP7B:NM_001243182:exon2:c.550G>A:p.V184I,ATP7B:NM_001330578:exon2:c.550G>A:p.V184I,ATP7B:NM_001330579:exon2:c.550G>A:p.V184I	nonsynonymous SNV
	13:51974709:C:A	Pathogenic	0.775314		13:51974709:C:A	Pathogenic	0.999323		13:51974709:C:A	ATP7B:NM_000053:exon2:c.511G>T:p.V171L,ATP7B:NM_001005918:exon2:c.511G>T:p.V171L,ATP7B:NM_001243182:exon2:c.511G>T:p.V171L,ATP7B:NM_001330578:exon2:c.511G>T:p.V171L,ATP7B:NM_001330579:exon2:c.511G>T:p.V171L	nonsynonymous SNV
	13:51974711:C:A	Pathogenic	0.840096		13:51974711:C:A	Pathogenic	0.999705		13:51974711:C:A	ATP7B:NM_000053:exon2:c.509G>T:p.G170V,ATP7B:NM_001005918:exon2:c.509G>T:p.G170V,ATP7B:NM_001243182:exon2:c.509G>T:p.G170V,ATP7B:NM_001330578:exon2:c.509G>T:p.G170V,ATP7B:NM_001330579:exon2:c.509G>T:p.G170V	nonsynonymous SNV
	13:51974717:A:G	Pathogenic	0.69105		13:51974717:A:G	Pathogenic	0.999136		13:51974717:A:G	ATP7B:NM_000053:exon2:c.503T>C:p.L168P,ATP7B:NM_001005918:exon2:c.503T>C:p.L168P,ATP7B:NM_001243182:exon2:c.503T>C:p.L168P,ATP7B:NM_001330578:exon2:c.503T>C:p.L168P,ATP7B:NM_001330579:exon2:c.503T>C:p.L168P	nonsynonymous SNV
	13:51974723:C:T	Pathogenic	0.576549		13:51974723:C:T	Benign	0.756461		13:51974723:C:T	ATP7B:NM_000053:exon2:c.497G>A:p.R166Q,ATP7B:NM_001005918:exon2:c.497G>A:p.R166Q,ATP7B:NM_001243182:exon2:c.497G>A:p.R166Q,ATP7B:NM_001330578:exon2:c.497G>A:p.R166Q,ATP7B:NM_001330579:exon2:c.497G>A:p.R166Q	nonsynonymous SNV
	13:51974724:G:A	Pathogenic	0.514571		13:51974724:G:A	Pathogenic	0.826992		13:51974724:G:A	ATP7B:NM_000053:exon2:c.496C>T:p.R166W,ATP7B:NM_001005918:exon2:c.496C>T:p.R166W,ATP7B:NM_001243182:exon2:c.496C>T:p.R166W,ATP7B:NM_001330578:exon2:c.496C>T:p.R166W,ATP7B:NM_001330579:exon2:c.496C>T:p.R166W	nonsynonymous SNV
	13:51974728:C:A	Benign	0.517205		13:51974728:C:A	Pathogenic	0.95263		13:51974728:C:A	ATP7B:NM_000053:exon2:c.492G>T:p.K164N,ATP7B:NM_001005918:exon2:c.492G>T:p.K164N,ATP7B:NM_001243182:exon2:c.492G>T:p.K164N,ATP7B:NM_001330578:exon2:c.492G>T:p.K164N,ATP7B:NM_001330579:exon2:c.492G>T:p.K164N	nonsynonymous SNV
	13:51974732:C:G	Pathogenic	0.644848		13:51974732:C:G	Pathogenic	0.990895		13:51974732:C:G	ATP7B:NM_000053:exon2:c.488G>C:p.G163A,ATP7B:NM_001005918:exon2:c.488G>C:p.G163A,ATP7B:NM_001243182:exon2:c.488G>C:p.G163A,ATP7B:NM_001330578:exon2:c.488G>C:p.G163A,ATP7B:NM_001330579:exon2:c.488G>C:p.G163A	nonsynonymous SNV
	13:51974732:C:T	Pathogenic	0.63102		13:51974732:C:T	Pathogenic	0.993448		13:51974732:C:T	ATP7B:NM_000053:exon2:c.488G>A:p.G163D,ATP7B:NM_001005918:exon2:c.488G>A:p.G163D,ATP7B:NM_001243182:exon2:c.488G>A:p.G163D,ATP7B:NM_001330578:exon2:c.488G>A:p.G163D,ATP7B:NM_001330579:exon2:c.488G>A:p.G163D	nonsynonymous SNV
	13:51974738:A:G	Pathogenic	0.770971		13:51974738:A:G	Pathogenic	0.998463		13:51974738:A:G	ATP7B:NM_000053:exon2:c.482T>C:p.I161T,ATP7B:NM_001005918:exon2:c.482T>C:p.I161T,ATP7B:NM_001243182:exon2:c.482T>C:p.I161T,ATP7B:NM_001330578:exon2:c.482T>C:p.I161T,ATP7B:NM_001330579:exon2:c.482T>C:p.I161T	nonsynonymous SNV
	13:51974750:C:A	Pathogenic	0.879495		13:51974750:C:A	Pathogenic	0.998463		13:51974750:C:A	ATP7B:NM_000053:exon2:c.470G>T:p.C157F,ATP7B:NM_001005918:exon2:c.470G>T:p.C157F,ATP7B:NM_001243182:exon2:c.470G>T:p.C157F,ATP7B:NM_001330578:exon2:c.470G>T:p.C157F,ATP7B:NM_001330579:exon2:c.470G>T:p.C157F	nonsynonymous SNV
	13:51974772:C:G	Pathogenic	0.541701		13:51974772:C:G	Pathogenic	0.996843		13:51974772:C:G	ATP7B:NM_000053:exon2:c.448G>C:p.E150Q,ATP7B:NM_001005918:exon2:c.448G>C:p.E150Q,ATP7B:NM_001243182:exon2:c.448G>C:p.E150Q,ATP7B:NM_001330578:exon2:c.448G>C:p.E150Q,ATP7B:NM_001330579:exon2:c.448G>C:p.E150Q	nonsynonymous SNV
	13:51974775:C:A	Pathogenic	0.549066		13:51974775:C:A	Pathogenic	0.998229		13:51974775:C:A	ATP7B:NM_000053:exon2:c.445G>T:p.V149L,ATP7B:NM_001005918:exon2:c.445G>T:p.V149L,ATP7B:NM_001243182:exon2:c.445G>T:p.V149L,ATP7B:NM_001330578:exon2:c.445G>T:p.V149L,ATP7B:NM_001330579:exon2:c.445G>T:p.V149L	nonsynonymous SNV
	13:51974775:C:T	Pathogenic	0.576728		13:51974775:C:T	Pathogenic	0.996722		13:51974775:C:T	ATP7B:NM_000053:exon2:c.445G>A:p.V149M,ATP7B:NM_001005918:exon2:c.445G>A:p.V149M,ATP7B:NM_001243182:exon2:c.445G>A:p.V149M,ATP7B:NM_001330578:exon2:c.445G>A:p.V149M,ATP7B:NM_001330579:exon2:c.445G>A:p.V149M	nonsynonymous SNV
	13:51974777:C:T	Benign	0.509625		13:51974777:C:T	Pathogenic	0.913833		13:51974777:C:T	ATP7B:NM_000053:exon2:c.443G>A:p.R148Q,ATP7B:NM_001005918:exon2:c.443G>A:p.R148Q,ATP7B:NM_001243182:exon2:c.443G>A:p.R148Q,ATP7B:NM_001330578:exon2:c.443G>A:p.R148Q,ATP7B:NM_001330579:exon2:c.443G>A:p.R148Q	nonsynonymous SNV
	13:51974778:G:A	Benign	0.677892		13:51974778:G:A	Pathogenic	0.867857		13:51974778:G:A	ATP7B:NM_000053:exon2:c.442C>T:p.R148W,ATP7B:NM_001005918:exon2:c.442C>T:p.R148W,ATP7B:NM_001243182:exon2:c.442C>T:p.R148W,ATP7B:NM_001330578:exon2:c.442C>T:p.R148W,ATP7B:NM_001330579:exon2:c.442C>T:p.R148W	nonsynonymous SNV
	13:51974779:GGAGCTTGACCACAGC:G	Pathogenic	0.534615		13:51974779:GGAGCTTGACCACAGC:G	Pathogenic	0.997341		13:51974779:GGAGCTTGACCACAGC:G	ATP7B:NM_000053:exon2:c.426_440del:p.E142_L147delinsD,ATP7B:NM_001005918:exon2:c.426_440del:p.E142_L147delinsD,ATP7B:NM_001243182:exon2:c.426_440del:p.E142_L147delinsD,ATP7B:NM_001330578:exon2:c.426_440del:p.E142_L147delinsD,ATP7B:NM_001330579:exon2:c.426_440del:p.E142_L147delinsD	nonframeshift deletion
	13:51974785:GACC:G	Pathogenic	0.533266		13:51974785:GACC:G	Pathogenic	0.997341		13:51974785:GACC:G	ATP7B:NM_000053:exon2:c.432_434del:p.V145del,ATP7B:NM_001005918:exon2:c.432_434del:p.V145del,ATP7B:NM_001243182:exon2:c.432_434del:p.V145del,ATP7B:NM_001330578:exon2:c.432_434del:p.V145del,ATP7B:NM_001330579:exon2:c.432_434del:p.V145del	nonframeshift deletion
	13:51974786:GACC:G	Pathogenic	0.533267		13:51974786:GACC:G	Pathogenic	0.997341		13:51974786:GACC:G	ATP7B:NM_000053:exon2:c.431_433del:p.V145del,ATP7B:NM_001005918:exon2:c.431_433del:p.V145del,ATP7B:NM_001243182:exon2:c.431_433del:p.V145del,ATP7B:NM_001330578:exon2:c.431_433del:p.V145del,ATP7B:NM_001330579:exon2:c.431_433del:p.V145del	nonframeshift deletion
	13:51974787:C:A	Pathogenic	0.671868		13:51974787:C:A	Pathogenic	0.997345		13:51974787:C:A	ATP7B:NM_000053:exon2:c.433G>T:p.V145F,ATP7B:NM_001005918:exon2:c.433G>T:p.V145F,ATP7B:NM_001243182:exon2:c.433G>T:p.V145F,ATP7B:NM_001330578:exon2:c.433G>T:p.V145F,ATP7B:NM_001330579:exon2:c.433G>T:p.V145F	nonsynonymous SNV
	13:51974788:C:A	Benign	0.997938		13:51974788:C:A	Benign	0.981291		13:51974788:C:A	ATP7B:NM_000053:exon2:c.432G>T:p.V144V,ATP7B:NM_001005918:exon2:c.432G>T:p.V144V,ATP7B:NM_001243182:exon2:c.432G>T:p.V144V,ATP7B:NM_001330578:exon2:c.432G>T:p.V144V,ATP7B:NM_001330579:exon2:c.432G>T:p.V144V	synonymous SNV
	13:51974810:G:A	Pathogenic	0.714133		13:51974810:G:A	Pathogenic	0.998297		13:51974810:G:A	ATP7B:NM_000053:exon2:c.410C>T:p.S137F,ATP7B:NM_001005918:exon2:c.410C>T:p.S137F,ATP7B:NM_001243182:exon2:c.410C>T:p.S137F,ATP7B:NM_001330578:exon2:c.410C>T:p.S137F,ATP7B:NM_001330579:exon2:c.410C>T:p.S137F	nonsynonymous SNV
	13:51974810:G:T	Pathogenic	0.700519		13:51974810:G:T	Pathogenic	0.998068		13:51974810:G:T	ATP7B:NM_000053:exon2:c.410C>A:p.S137Y,ATP7B:NM_001005918:exon2:c.410C>A:p.S137Y,ATP7B:NM_001243182:exon2:c.410C>A:p.S137Y,ATP7B:NM_001330578:exon2:c.410C>A:p.S137Y,ATP7B:NM_001330579:exon2:c.410C>A:p.S137Y	nonsynonymous SNV
	13:51974814:T:C	Benign	0.592767		13:51974814:T:C	Benign	0.977342		13:51974814:T:C	ATP7B:NM_000053:exon2:c.406A>G:p.R136G,ATP7B:NM_001005918:exon2:c.406A>G:p.R136G,ATP7B:NM_001243182:exon2:c.406A>G:p.R136G,ATP7B:NM_001330578:exon2:c.406A>G:p.R136G,ATP7B:NM_001330579:exon2:c.406A>G:p.R136G	nonsynonymous SNV
	13:51974814:T:A	Pathogenic	0.583851		13:51974814:T:A	Pathogenic	0.993737		13:51974814:T:A	ATP7B:NM_000053:exon2:c.406A>T:p.R136W,ATP7B:NM_001005918:exon2:c.406A>T:p.R136W,ATP7B:NM_001243182:exon2:c.406A>T:p.R136W,ATP7B:NM_001330578:exon2:c.406A>T:p.R136W,ATP7B:NM_001330579:exon2:c.406A>T:p.R136W	nonsynonymous SNV
	13:51974823:A:G	Pathogenic	0.534324		13:51974823:A:G	Pathogenic	0.920827		13:51974823:A:G	ATP7B:NM_000053:exon2:c.397T>C:p.W133R,ATP7B:NM_001005918:exon2:c.397T>C:p.W133R,ATP7B:NM_001243182:exon2:c.397T>C:p.W133R,ATP7B:NM_001330578:exon2:c.397T>C:p.W133R,ATP7B:NM_001330579:exon2:c.397T>C:p.W133R	nonsynonymous SNV
	13:51974828:G:A	Benign	0.501271		13:51974828:G:A	Pathogenic	0.911526		13:51974828:G:A	ATP7B:NM_000053:exon2:c.392C>T:p.A131V,ATP7B:NM_001005918:exon2:c.392C>T:p.A131V,ATP7B:NM_001243182:exon2:c.392C>T:p.A131V,ATP7B:NM_001330578:exon2:c.392C>T:p.A131V,ATP7B:NM_001330579:exon2:c.392C>T:p.A131V	nonsynonymous SNV
	13:51974831:G:C	Pathogenic	0.502737		13:51974831:G:C	Pathogenic	0.943956		13:51974831:G:C	ATP7B:NM_000053:exon2:c.389C>G:p.A130G,ATP7B:NM_001005918:exon2:c.389C>G:p.A130G,ATP7B:NM_001243182:exon2:c.389C>G:p.A130G,ATP7B:NM_001330578:exon2:c.389C>G:p.A130G,ATP7B:NM_001330579:exon2:c.389C>G:p.A130G	nonsynonymous SNV
	13:51974848:G:T	Benign	0.674457		13:51974848:G:T	Pathogenic	0.691793		13:51974848:G:T	ATP7B:NM_000053:exon2:c.372C>A:p.S124R,ATP7B:NM_001005918:exon2:c.372C>A:p.S124R,ATP7B:NM_001243182:exon2:c.372C>A:p.S124R,ATP7B:NM_001330578:exon2:c.372C>A:p.S124R,ATP7B:NM_001330579:exon2:c.372C>A:p.S124R	nonsynonymous SNV
	13:51974855:T:A	Pathogenic	0.716534		13:51974855:T:A	Pathogenic	0.998811		13:51974855:T:A	ATP7B:NM_000053:exon2:c.365A>T:p.E122V,ATP7B:NM_001005918:exon2:c.365A>T:p.E122V,ATP7B:NM_001243182:exon2:c.365A>T:p.E122V,ATP7B:NM_001330578:exon2:c.365A>T:p.E122V,ATP7B:NM_001330579:exon2:c.365A>T:p.E122V	nonsynonymous SNV
	13:51974857:G:A	Benign	0.997933		13:51974857:G:A	Benign	0.963956		13:51974857:G:A	ATP7B:NM_000053:exon2:c.363C>T:p.F121F,ATP7B:NM_001005918:exon2:c.363C>T:p.F121F,ATP7B:NM_001243182:exon2:c.363C>T:p.F121F,ATP7B:NM_001330578:exon2:c.363C>T:p.F121F,ATP7B:NM_001330579:exon2:c.363C>T:p.F121F	synonymous SNV
	13:51974862:C:A	Pathogenic	0.934416		13:51974862:C:A	Pathogenic	0.999705		13:51974862:C:A	ATP7B:NM_000053:exon2:c.358G>T:p.G120C,ATP7B:NM_001005918:exon2:c.358G>T:p.G120C,ATP7B:NM_001243182:exon2:c.358G>T:p.G120C,ATP7B:NM_001330578:exon2:c.358G>T:p.G120C,ATP7B:NM_001330579:exon2:c.358G>T:p.G120C	nonsynonymous SNV
	13:51974868:C:T	Pathogenic	0.881612		13:51974868:C:T	Pathogenic	0.969136		13:51974868:C:T	ATP7B:NM_000053:exon2:c.352G>A:p.D118N,ATP7B:NM_001005918:exon2:c.352G>A:p.D118N,ATP7B:NM_001243182:exon2:c.352G>A:p.D118N,ATP7B:NM_001330578:exon2:c.352G>A:p.D118N,ATP7B:NM_001330579:exon2:c.352G>A:p.D118N	nonsynonymous SNV
	13:51974872:A:T	Benign	0.99793		13:51974872:A:T	Benign	0.951045		13:51974872:A:T	ATP7B:NM_000053:exon2:c.348T>A:p.I116I,ATP7B:NM_001005918:exon2:c.348T>A:p.I116I,ATP7B:NM_001243182:exon2:c.348T>A:p.I116I,ATP7B:NM_001330578:exon2:c.348T>A:p.I116I,ATP7B:NM_001330579:exon2:c.348T>A:p.I116I	synonymous SNV
	13:51974873:A:G	Pathogenic	0.811553		13:51974873:A:G	Pathogenic	0.998294		13:51974873:A:G	ATP7B:NM_000053:exon2:c.347T>C:p.I116T,ATP7B:NM_001005918:exon2:c.347T>C:p.I116T,ATP7B:NM_001243182:exon2:c.347T>C:p.I116T,ATP7B:NM_001330578:exon2:c.347T>C:p.I116T,ATP7B:NM_001330579:exon2:c.347T>C:p.I116T	nonsynonymous SNV
	13:51974880:G:A	Benign	0.740772		13:51974880:G:A	Pathogenic	0.914606		13:51974880:G:A	ATP7B:NM_000053:exon2:c.340C>T:p.H114Y,ATP7B:NM_001005918:exon2:c.340C>T:p.H114Y,ATP7B:NM_001243182:exon2:c.340C>T:p.H114Y,ATP7B:NM_001330578:exon2:c.340C>T:p.H114Y,ATP7B:NM_001330579:exon2:c.340C>T:p.H114Y	nonsynonymous SNV
	13:51974895:G:A	Benign	0.997927		13:51974895:G:A	Benign	0.974838		13:51974895:G:A	ATP7B:NM_000053:exon2:c.325C>T:p.L109L,ATP7B:NM_001005918:exon2:c.325C>T:p.L109L,ATP7B:NM_001243182:exon2:c.325C>T:p.L109L,ATP7B:NM_001330578:exon2:c.325C>T:p.L109L,ATP7B:NM_001330579:exon2:c.325C>T:p.L109L	synonymous SNV
	13:51974898:A:C	Benign	0.53707		13:51974898:A:C	Pathogenic	0.911361		13:51974898:A:C	ATP7B:NM_000053:exon2:c.322T>G:p.C108G,ATP7B:NM_001005918:exon2:c.322T>G:p.C108G,ATP7B:NM_001243182:exon2:c.322T>G:p.C108G,ATP7B:NM_001330578:exon2:c.322T>G:p.C108G,ATP7B:NM_001330579:exon2:c.322T>G:p.C108G	nonsynonymous SNV
	13:51974898:A:G	Pathogenic	0.546249		13:51974898:A:G	Pathogenic	0.958832		13:51974898:A:G	ATP7B:NM_000053:exon2:c.322T>C:p.C108R,ATP7B:NM_001005918:exon2:c.322T>C:p.C108R,ATP7B:NM_001243182:exon2:c.322T>C:p.C108R,ATP7B:NM_001330578:exon2:c.322T>C:p.C108R,ATP7B:NM_001330579:exon2:c.322T>C:p.C108R	nonsynonymous SNV
	13:51974909:G:A	Pathogenic	0.532496		13:51974909:G:A	Pathogenic	0.999439		13:51974909:G:A	ATP7B:NM_000053:exon2:c.311C>T:p.P104L,ATP7B:NM_001005918:exon2:c.311C>T:p.P104L,ATP7B:NM_001243182:exon2:c.311C>T:p.P104L,ATP7B:NM_001330578:exon2:c.311C>T:p.P104L,ATP7B:NM_001330579:exon2:c.311C>T:p.P104L	nonsynonymous SNV
	13:51974933:C:T	Benign	0.69442		13:51974933:C:T	Pathogenic	0.957324		13:51974933:C:T	ATP7B:NM_000053:exon2:c.287G>A:p.G96D,ATP7B:NM_001005918:exon2:c.287G>A:p.G96D,ATP7B:NM_001243182:exon2:c.287G>A:p.G96D,ATP7B:NM_001330578:exon2:c.287G>A:p.G96D,ATP7B:NM_001330579:exon2:c.287G>A:p.G96D	nonsynonymous SNV
	13:51974937:G:T	Benign	0.522041		13:51974937:G:T	Benign	0.603411		13:51974937:G:T	ATP7B:NM_000053:exon2:c.283C>A:p.Q95K,ATP7B:NM_001005918:exon2:c.283C>A:p.Q95K,ATP7B:NM_001243182:exon2:c.283C>A:p.Q95K,ATP7B:NM_001330578:exon2:c.283C>A:p.Q95K,ATP7B:NM_001330579:exon2:c.283C>A:p.Q95K	nonsynonymous SNV
	13:51974942:A:C	Pathogenic	0.703978		13:51974942:A:C	Pathogenic	0.999331		13:51974942:A:C	ATP7B:NM_000053:exon2:c.278T>G:p.L93R,ATP7B:NM_001005918:exon2:c.278T>G:p.L93R,ATP7B:NM_001243182:exon2:c.278T>G:p.L93R,ATP7B:NM_001330578:exon2:c.278T>G:p.L93R,ATP7B:NM_001330579:exon2:c.278T>G:p.L93R	nonsynonymous SNV
	13:51974949:CCTT:C	Pathogenic	0.535479		13:51974949:CCTT:C	Pathogenic	0.999013		13:51974949:CCTT:C	ATP7B:NM_000053:exon2:c.268_270del:p.K90del,ATP7B:NM_001005918:exon2:c.268_270del:p.K90del,ATP7B:NM_001243182:exon2:c.268_270del:p.K90del,ATP7B:NM_001330578:exon2:c.268_270del:p.K90del,ATP7B:NM_001330579:exon2:c.268_270del:p.K90del	nonframeshift deletion
	13:51974950:CCTT:C	Pathogenic	0.535479		13:51974950:CCTT:C	Pathogenic	0.999013		13:51974950:CCTT:C	ATP7B:NM_000053:exon2:c.267_269del:p.K90del,ATP7B:NM_001005918:exon2:c.267_269del:p.K90del,ATP7B:NM_001243182:exon2:c.267_269del:p.K90del,ATP7B:NM_001330578:exon2:c.267_269del:p.K90del,ATP7B:NM_001330579:exon2:c.267_269del:p.K90del	nonframeshift deletion
	13:51974955:T:C	Benign	0.845153		13:51974955:T:C	Benign	0.961212		13:51974955:T:C	ATP7B:NM_000053:exon2:c.265A>G:p.M89V,ATP7B:NM_001005918:exon2:c.265A>G:p.M89V,ATP7B:NM_001243182:exon2:c.265A>G:p.M89V,ATP7B:NM_001330578:exon2:c.265A>G:p.M89V,ATP7B:NM_001330579:exon2:c.265A>G:p.M89V	nonsynonymous SNV
	13:51974961:T:A	Benign	0.820273		13:51974961:T:A	Pathogenic	0.758413		13:51974961:T:A	ATP7B:NM_000053:exon2:c.259A>T:p.I87F,ATP7B:NM_001005918:exon2:c.259A>T:p.I87F,ATP7B:NM_001243182:exon2:c.259A>T:p.I87F,ATP7B:NM_001330578:exon2:c.259A>T:p.I87F,ATP7B:NM_001330579:exon2:c.259A>T:p.I87F	nonsynonymous SNV
	13:51974971:C:A	Benign	0.658621		13:51974971:C:A	Pathogenic	0.994582		13:51974971:C:A	ATP7B:NM_000053:exon2:c.249G>T:p.L83F,ATP7B:NM_001005918:exon2:c.249G>T:p.L83F,ATP7B:NM_001243182:exon2:c.249G>T:p.L83F,ATP7B:NM_001330578:exon2:c.249G>T:p.L83F,ATP7B:NM_001330579:exon2:c.249G>T:p.L83F	nonsynonymous SNV
	13:51974975:T:C	Benign	0.880716		13:51974975:T:C	Benign	0.826675		13:51974975:T:C	ATP7B:NM_000053:exon2:c.245A>G:p.N82S,ATP7B:NM_001005918:exon2:c.245A>G:p.N82S,ATP7B:NM_001243182:exon2:c.245A>G:p.N82S,ATP7B:NM_001330578:exon2:c.245A>G:p.N82S,ATP7B:NM_001330579:exon2:c.245A>G:p.N82S	nonsynonymous SNV
	13:51974978:G:A	Pathogenic	0.66583		13:51974978:G:A	Pathogenic	0.999514		13:51974978:G:A	ATP7B:NM_000053:exon2:c.242C>T:p.S81F,ATP7B:NM_001005918:exon2:c.242C>T:p.S81F,ATP7B:NM_001243182:exon2:c.242C>T:p.S81F,ATP7B:NM_001330578:exon2:c.242C>T:p.S81F,ATP7B:NM_001330579:exon2:c.242C>T:p.S81F	nonsynonymous SNV
	13:51974979:A:T	Benign	0.544941		13:51974979:A:T	Pathogenic	0.965359		13:51974979:A:T	ATP7B:NM_000053:exon2:c.241T>A:p.S81T,ATP7B:NM_001005918:exon2:c.241T>A:p.S81T,ATP7B:NM_001243182:exon2:c.241T>A:p.S81T,ATP7B:NM_001330578:exon2:c.241T>A:p.S81T,ATP7B:NM_001330579:exon2:c.241T>A:p.S81T	nonsynonymous SNV
	13:51974993:A:G	Pathogenic	0.699893		13:51974993:A:G	Pathogenic	0.999136		13:51974993:A:G	ATP7B:NM_000053:exon2:c.227T>C:p.I76T,ATP7B:NM_001005918:exon2:c.227T>C:p.I76T,ATP7B:NM_001243182:exon2:c.227T>C:p.I76T,ATP7B:NM_001330578:exon2:c.227T>C:p.I76T,ATP7B:NM_001330579:exon2:c.227T>C:p.I76T	nonsynonymous SNV
	13:51974994:T:C	Benign	0.580419		13:51974994:T:C	Benign	0.654765		13:51974994:T:C	ATP7B:NM_000053:exon2:c.226A>G:p.I76V,ATP7B:NM_001005918:exon2:c.226A>G:p.I76V,ATP7B:NM_001243182:exon2:c.226A>G:p.I76V,ATP7B:NM_001330578:exon2:c.226A>G:p.I76V,ATP7B:NM_001330579:exon2:c.226A>G:p.I76V	nonsynonymous SNV
	13:51974998:C:G	Benign	0.711099		13:51974998:C:G	Benign	0.918849		13:51974998:C:G	ATP7B:NM_000053:exon2:c.222G>C:p.K74N,ATP7B:NM_001005918:exon2:c.222G>C:p.K74N,ATP7B:NM_001243182:exon2:c.222G>C:p.K74N,ATP7B:NM_001330578:exon2:c.222G>C:p.K74N,ATP7B:NM_001330579:exon2:c.222G>C:p.K74N	nonsynonymous SNV
	13:51975007:T:C	Benign	0.997874		13:51975007:T:C	Benign	0.951045		13:51975007:T:C	ATP7B:NM_000053:exon2:c.213A>G:p.S71S,ATP7B:NM_001005918:exon2:c.213A>G:p.S71S,ATP7B:NM_001243182:exon2:c.213A>G:p.S71S,ATP7B:NM_001330578:exon2:c.213A>G:p.S71S,ATP7B:NM_001330579:exon2:c.213A>G:p.S71S	synonymous SNV
	13:51975021:T:C	Pathogenic	0.604342		13:51975021:T:C	Pathogenic	0.999123		13:51975021:T:C	ATP7B:NM_000053:exon2:c.199A>G:p.M67V,ATP7B:NM_001005918:exon2:c.199A>G:p.M67V,ATP7B:NM_001243182:exon2:c.199A>G:p.M67V,ATP7B:NM_001330578:exon2:c.199A>G:p.M67V,ATP7B:NM_001330579:exon2:c.199A>G:p.M67V	nonsynonymous SNV
	13:51975041:C:T	Benign	0.814843		13:51975041:C:T	Benign	0.847354		13:51975041:C:T	ATP7B:NM_000053:exon2:c.179G>A:p.S60N,ATP7B:NM_001005918:exon2:c.179G>A:p.S60N,ATP7B:NM_001243182:exon2:c.179G>A:p.S60N,ATP7B:NM_001330578:exon2:c.179G>A:p.S60N,ATP7B:NM_001330579:exon2:c.179G>A:p.S60N	nonsynonymous SNV
	13:51975063:G:A	Benign	0.713656		13:51975063:G:A	Pathogenic	0.614814		13:51975063:G:A	ATP7B:NM_000053:exon2:c.157C>T:p.P53S,ATP7B:NM_001005918:exon2:c.157C>T:p.P53S,ATP7B:NM_001243182:exon2:c.157C>T:p.P53S,ATP7B:NM_001330578:exon2:c.157C>T:p.P53S,ATP7B:NM_001330579:exon2:c.157C>T:p.P53S	nonsynonymous SNV
	13:51975065:C:T	Benign	0.716213		13:51975065:C:T	Pathogenic	0.509612		13:51975065:C:T	ATP7B:NM_000053:exon2:c.155G>A:p.G52D,ATP7B:NM_001005918:exon2:c.155G>A:p.G52D,ATP7B:NM_001243182:exon2:c.155G>A:p.G52D,ATP7B:NM_001330578:exon2:c.155G>A:p.G52D,ATP7B:NM_001330579:exon2:c.155G>A:p.G52D	nonsynonymous SNV
	13:51975071:C:T	Benign	0.82006		13:51975071:C:T	Benign	0.720722		13:51975071:C:T	ATP7B:NM_000053:exon2:c.149G>A:p.G50D,ATP7B:NM_001005918:exon2:c.149G>A:p.G50D,ATP7B:NM_001243182:exon2:c.149G>A:p.G50D,ATP7B:NM_001330578:exon2:c.149G>A:p.G50D,ATP7B:NM_001330579:exon2:c.149G>A:p.G50D	nonsynonymous SNV
	13:51975087:C:T	Pathogenic	0.885583		13:51975087:C:T	Pathogenic	0.999136		13:51975087:C:T	ATP7B:NM_000053:exon2:c.133G>A:p.E45K,ATP7B:NM_001005918:exon2:c.133G>A:p.E45K,ATP7B:NM_001243182:exon2:c.133G>A:p.E45K,ATP7B:NM_001330578:exon2:c.133G>A:p.E45K,ATP7B:NM_001330579:exon2:c.133G>A:p.E45K	nonsynonymous SNV
	13:51975089:T:C	Pathogenic	0.696987		13:51975089:T:C	Pathogenic	0.999441		13:51975089:T:C	ATP7B:NM_000053:exon2:c.131A>G:p.Y44C,ATP7B:NM_001005918:exon2:c.131A>G:p.Y44C,ATP7B:NM_001243182:exon2:c.131A>G:p.Y44C,ATP7B:NM_001330578:exon2:c.131A>G:p.Y44C,ATP7B:NM_001330579:exon2:c.131A>G:p.Y44C	nonsynonymous SNV
	13:51975090:A:T	Pathogenic	0.850651		13:51975090:A:T	Pathogenic	0.999502		13:51975090:A:T	ATP7B:NM_000053:exon2:c.130T>A:p.Y44N,ATP7B:NM_001005918:exon2:c.130T>A:p.Y44N,ATP7B:NM_001243182:exon2:c.130T>A:p.Y44N,ATP7B:NM_001330578:exon2:c.130T>A:p.Y44N,ATP7B:NM_001330579:exon2:c.130T>A:p.Y44N	nonsynonymous SNV
	13:51975093:C:T	Pathogenic	0.781683		13:51975093:C:T	Pathogenic	0.999509		13:51975093:C:T	ATP7B:NM_000053:exon2:c.127G>A:p.G43S,ATP7B:NM_001005918:exon2:c.127G>A:p.G43S,ATP7B:NM_001243182:exon2:c.127G>A:p.G43S,ATP7B:NM_001330578:exon2:c.127G>A:p.G43S,ATP7B:NM_001330579:exon2:c.127G>A:p.G43S	nonsynonymous SNV
	13:51975099:T:C	Pathogenic	0.712636		13:51975099:T:C	Pathogenic	0.998222		13:51975099:T:C	ATP7B:NM_000053:exon2:c.121A>G:p.N41D,ATP7B:NM_001005918:exon2:c.121A>G:p.N41D,ATP7B:NM_001243182:exon2:c.121A>G:p.N41D,ATP7B:NM_001330578:exon2:c.121A>G:p.N41D,ATP7B:NM_001330579:exon2:c.121A>G:p.N41D	nonsynonymous SNV
	13:51975107:G:A	Pathogenic	0.891172		13:51975107:G:A	Pathogenic	0.999509		13:51975107:G:A	ATP7B:NM_000053:exon2:c.113C>T:p.A38V,ATP7B:NM_001005918:exon2:c.113C>T:p.A38V,ATP7B:NM_001243182:exon2:c.113C>T:p.A38V,ATP7B:NM_001330578:exon2:c.113C>T:p.A38V,ATP7B:NM_001330579:exon2:c.113C>T:p.A38V	nonsynonymous SNV
	13:51975107:G:T	Pathogenic	0.904087		13:51975107:G:T	Pathogenic	0.999136		13:51975107:G:T	ATP7B:NM_000053:exon2:c.113C>A:p.A38D,ATP7B:NM_001005918:exon2:c.113C>A:p.A38D,ATP7B:NM_001243182:exon2:c.113C>A:p.A38D,ATP7B:NM_001330578:exon2:c.113C>A:p.A38D,ATP7B:NM_001330579:exon2:c.113C>A:p.A38D	nonsynonymous SNV
	13:51975109:A:T	Benign	0.554101		13:51975109:A:T	Pathogenic	0.986728		13:51975109:A:T	ATP7B:NM_000053:exon2:c.111T>A:p.F37L,ATP7B:NM_001005918:exon2:c.111T>A:p.F37L,ATP7B:NM_001243182:exon2:c.111T>A:p.F37L,ATP7B:NM_001330578:exon2:c.111T>A:p.F37L,ATP7B:NM_001330579:exon2:c.111T>A:p.F37L	nonsynonymous SNV
	13:51975121:C:A	Pathogenic	0.556182		13:51975121:C:A	Pathogenic	0.998297		13:51975121:C:A	ATP7B:NM_000053:exon2:c.99G>T:p.M33I,ATP7B:NM_001005918:exon2:c.99G>T:p.M33I,ATP7B:NM_001243182:exon2:c.99G>T:p.M33I,ATP7B:NM_001330578:exon2:c.99G>T:p.M33I,ATP7B:NM_001330579:exon2:c.99G>T:p.M33I	nonsynonymous SNV
	13:51975121:C:T	Pathogenic	0.564355		13:51975121:C:T	Pathogenic	0.998297		13:51975121:C:T	ATP7B:NM_000053:exon2:c.99G>A:p.M33I,ATP7B:NM_001005918:exon2:c.99G>A:p.M33I,ATP7B:NM_001243182:exon2:c.99G>A:p.M33I,ATP7B:NM_001330578:exon2:c.99G>A:p.M33I,ATP7B:NM_001330579:exon2:c.99G>A:p.M33I	nonsynonymous SNV
	13:51975122:A:G	Pathogenic	0.557855		13:51975122:A:G	Pathogenic	0.98293		13:51975122:A:G	ATP7B:NM_000053:exon2:c.98T>C:p.M33T,ATP7B:NM_001005918:exon2:c.98T>C:p.M33T,ATP7B:NM_001243182:exon2:c.98T>C:p.M33T,ATP7B:NM_001330578:exon2:c.98T>C:p.M33T,ATP7B:NM_001330579:exon2:c.98T>C:p.M33T	nonsynonymous SNV
	13:51975129:G:A	Benign	0.521812		13:51975129:G:A	Pathogenic	0.82326		13:51975129:G:A	ATP7B:NM_000053:exon2:c.91C>T:p.P31S,ATP7B:NM_001005918:exon2:c.91C>T:p.P31S,ATP7B:NM_001243182:exon2:c.91C>T:p.P31S,ATP7B:NM_001330578:exon2:c.91C>T:p.P31S,ATP7B:NM_001330579:exon2:c.91C>T:p.P31S	nonsynonymous SNV
	13:51975140:C:T	Benign	0.697438		13:51975140:C:T	Benign	0.714665		13:51975140:C:T	ATP7B:NM_000053:exon2:c.80G>A:p.R27H,ATP7B:NM_001005918:exon2:c.80G>A:p.R27H,ATP7B:NM_001243182:exon2:c.80G>A:p.R27H,ATP7B:NM_001330578:exon2:c.80G>A:p.R27H,ATP7B:NM_001330579:exon2:c.80G>A:p.R27H	nonsynonymous SNV
	13:51975141:G:A	Benign	0.583404		13:51975141:G:A	Benign	0.57389		13:51975141:G:A	ATP7B:NM_000053:exon2:c.79C>T:p.R27C,ATP7B:NM_001005918:exon2:c.79C>T:p.R27C,ATP7B:NM_001243182:exon2:c.79C>T:p.R27C,ATP7B:NM_001330578:exon2:c.79C>T:p.R27C,ATP7B:NM_001330579:exon2:c.79C>T:p.R27C	nonsynonymous SNV
	13:51975142:G:C	Benign	0.997902		13:51975142:G:C	Benign	0.951045		13:51975142:G:C	ATP7B:NM_000053:exon2:c.78C>G:p.T26T,ATP7B:NM_001005918:exon2:c.78C>G:p.T26T,ATP7B:NM_001243182:exon2:c.78C>G:p.T26T,ATP7B:NM_001330578:exon2:c.78C>G:p.T26T,ATP7B:NM_001330579:exon2:c.78C>G:p.T26T	synonymous SNV
	13:51975146:G:A	Pathogenic	0.773537		13:51975146:G:A	Pathogenic	0.998476		13:51975146:G:A	ATP7B:NM_000053:exon2:c.74C>T:p.P25L,ATP7B:NM_001005918:exon2:c.74C>T:p.P25L,ATP7B:NM_001243182:exon2:c.74C>T:p.P25L,ATP7B:NM_001330578:exon2:c.74C>T:p.P25L,ATP7B:NM_001330579:exon2:c.74C>T:p.P25L	nonsynonymous SNV
	13:51975147:G:A	Benign	0.596306		13:51975147:G:A	Pathogenic	0.934821		13:51975147:G:A	ATP7B:NM_000053:exon2:c.73C>T:p.P25S,ATP7B:NM_001005918:exon2:c.73C>T:p.P25S,ATP7B:NM_001243182:exon2:c.73C>T:p.P25S,ATP7B:NM_001330578:exon2:c.73C>T:p.P25S,ATP7B:NM_001330579:exon2:c.73C>T:p.P25S	nonsynonymous SNV
	13:52011295:T:C	Benign	0.806772		13:52011295:T:C	Benign	0.915704		13:52011295:T:C	ATP7B:NM_000053:exon1:c.43A>G:p.S15G,ATP7B:NM_001005918:exon1:c.43A>G:p.S15G,ATP7B:NM_001243182:exon1:c.43A>G:p.S15G,ATP7B:NM_001330578:exon1:c.43A>G:p.S15G,ATP7B:NM_001330579:exon1:c.43A>G:p.S15G	nonsynonymous SNV
	13:52011302:T:A	Benign	0.68578		13:52011302:T:A	Benign	0.784546		13:52011302:T:A	ATP7B:NM_000053:exon1:c.36A>T:p.E12D,ATP7B:NM_001005918:exon1:c.36A>T:p.E12D,ATP7B:NM_001243182:exon1:c.36A>T:p.E12D,ATP7B:NM_001330578:exon1:c.36A>T:p.E12D,ATP7B:NM_001330579:exon1:c.36A>T:p.E12D	nonsynonymous SNV
	13:52011303:T:A	Benign	0.524792		13:52011303:T:A	Pathogenic	0.963363		13:52011303:T:A	ATP7B:NM_000053:exon1:c.35A>T:p.E12V,ATP7B:NM_001005918:exon1:c.35A>T:p.E12V,ATP7B:NM_001243182:exon1:c.35A>T:p.E12V,ATP7B:NM_001330578:exon1:c.35A>T:p.E12V,ATP7B:NM_001330579:exon1:c.35A>T:p.E12V	nonsynonymous SNV
	13:52011309:G:A	Benign	0.813206		13:52011309:G:A	Pathogenic	0.782143		13:52011309:G:A	ATP7B:NM_000053:exon1:c.29C>T:p.A10V,ATP7B:NM_001005918:exon1:c.29C>T:p.A10V,ATP7B:NM_001243182:exon1:c.29C>T:p.A10V,ATP7B:NM_001330578:exon1:c.29C>T:p.A10V,ATP7B:NM_001330579:exon1:c.29C>T:p.A10V	nonsynonymous SNV
	13:52011317:CTG:C	Pathogenic	0.998995		13:52011317:CTG:C	Pathogenic	0.996809		13:52011317:CTG:C	ATP7B:NM_000053:exon1:c.19_20del:p.Q7Dfs*14,ATP7B:NM_001005918:exon1:c.19_20del:p.Q7Dfs*14,ATP7B:NM_001243182:exon1:c.19_20del:p.Q7Dfs*14,ATP7B:NM_001330578:exon1:c.19_20del:p.Q7Dfs*14,ATP7B:NM_001330579:exon1:c.19_20del:p.Q7Dfs*14	frameshift deletion
	13:52011318:T:C	Benign	0.822679		13:52011318:T:C	Benign	0.943492		13:52011318:T:C	ATP7B:NM_000053:exon1:c.20A>G:p.Q7R,ATP7B:NM_001005918:exon1:c.20A>G:p.Q7R,ATP7B:NM_001243182:exon1:c.20A>G:p.Q7R,ATP7B:NM_001330578:exon1:c.20A>G:p.Q7R,ATP7B:NM_001330579:exon1:c.20A>G:p.Q7R	nonsynonymous SNV
	13:52011325:C:G	Benign	0.811439		13:52011325:C:G	Benign	0.891384		13:52011325:C:G	ATP7B:NM_000053:exon1:c.13G>C:p.E5Q,ATP7B:NM_001005918:exon1:c.13G>C:p.E5Q,ATP7B:NM_001243182:exon1:c.13G>C:p.E5Q,ATP7B:NM_001330578:exon1:c.13G>C:p.E5Q,ATP7B:NM_001330579:exon1:c.13G>C:p.E5Q	nonsynonymous SNV
